# Supplementary material for: When left does not seem right: epigenetic and bioelectric differences between left- and right-sided breast cancer
Source: Mol Med. 2022 Feb 5;28:15. doi: 10.1186/s10020-022-00440-5 (PMC8817536; doi:10.1186/s10020-022-00440-5)
Supplement: Supplementary file 1 — Additional file 1: Table S1. Raw of 1288 differentialy methylated genes in Left and Right xenograft tumors. [file 10020_2022_440_MOESM1_ESM.xlsx]

## Sheet: In-vivo Ranked DM
Hugo_Symbol	Annotation	DM (L-R)	ABSOLUTE DM
RAI14	Distal Intergenic	-100	100
PGPEP1	Exon (ENST00000465715.3/ENST00000465715.3, exon 1 of 1)	91.1111	91.1111
KSR2	Intron (ENST00000425217.5/283455, intron 3 of 19)	79.5455	79.5455
GOLGA6L6	Distal Intergenic	78.2751	78.2751
DHDDS	Intron (ENST00000326279.10/79727, intron 2 of 3)	76.5294	76.5294
ELAC2	Distal Intergenic	73.913	73.913
ZNF675	Intron (ENST00000601935.5/171392, intron 3 of 4)	73.1707	73.1707
KIF2B	Distal Intergenic	71.365	71.365
SIN3B	Intron (ENST00000518676.5/284434, intron 18 of 20)	68.0272	68.0272
FSTL4	Intron (ENST00000265342.11/23105, intron 4 of 15)	67.35	67.35
SLC22A17	Promoter (1-2kb)	-67.3203	67.3203
EIF3I	Promoter (<=1kb)	-66	66
MIR129-1	Distal Intergenic	-64.8936	64.8936
NECAB2	Intron (ENST00000305202.8/54550, intron 5 of 12)	-64.3963	64.3963
DPPA5	Distal Intergenic	63.8132	63.8132
CLCN1	Intron (ENST00000343257.6/1180, intron 12 of 22)	63.7795	63.7795
LEMD3	Distal Intergenic	-63.4686	63.4686
ADGRE2	Intron (ENST00000315576.7/30817, intron 17 of 20)	63.0137	63.0137
FAM27C	Distal Intergenic	62.3504	62.3504
DSCAM	Distal Intergenic	-62.3022	62.3022
SCT	Promoter (1-2kb)	61.8407	61.8407
DRG2	Distal Intergenic	61.7089	61.7089
SIK3	Intron (ENST00000442124.1/ENST00000442124.1, intron 2 of 2)	60.9398	60.9398
SHOX	Distal Intergenic	59.8938	59.8938
FKBP9P1	Distal Intergenic	59.6617	59.6617
ITGB7	Promoter (<=1kb)	58.1731	58.1731
ZNF579	Distal Intergenic	57.0774	57.0774
ACACB	Promoter (<=1kb)	-56.462	56.462
EPHA8	Intron (ENST00000374644.8/2046, intron 3 of 4)	56.3636	56.3636
LYL1	Promoter (<=1kb)	56.1492	56.1492
FKBP2	Promoter (<=1kb)	-55.3719	55.3719
LINC01761	Distal Intergenic	-55.3243	55.3243
SLC34A2	Distal Intergenic	-54.918	54.918
HAUS1	Promoter (<=1kb)	-54.6875	54.6875
NPVF	Distal Intergenic	-54.4554	54.4554
LINC02237	Intron (ENST00000521753.5/105375706, intron 3 of 4)	54.2423	54.2423
ANO3	Intron (ENST00000525139.5/63982, intron 12 of 26)	54.2373	54.2373
CTBP2	Distal Intergenic	53.64	53.64
ZNF716	Intron (ENST00000420713.1/441234, intron 1 of 3)	53.6232	53.6232
REN	Intron (ENST00000272190.8/5972, intron 1 of 9)	53.5603	53.5603
LOC101928865	Promoter (1-2kb)	53.0559	53.0559
LOC100996455	Promoter (1-2kb)	53.0393	53.0393
CARM1	Promoter (1-2kb)	52.1389	52.1389
TMEM233	Promoter (<=1kb)	51.5417	51.5417
RPL8	Promoter (<=1kb)	51.2397	51.2397
AKAP1	Distal Intergenic	-50.6011	50.6011
MLLT10P1	Distal Intergenic	49.9643	49.9643
FGD2	Distal Intergenic	49.9073	49.9073
CDH12	Distal Intergenic	49.8861	49.8861
FOXI2	Distal Intergenic	-49.8286	49.8286
LRIF1	Intron (ENST00000440689.1/ENST00000440689.1, intron 1 of 1)	-49.8083	49.8083
LINC01640	Intron (ENST00000608642.5/9215, intron 5 of 5)	49.7674	49.7674
SRC	Distal Intergenic	49.7041	49.7041
DRAIC	Intron (ENST00000558633.5/145837, intron 3 of 5)	-49.0196	49.0196
ACTN3	Intron (ENST00000502692.5/89, intron 3 of 20)	-48.743	48.743
NRXN1	Promoter (<=1kb)	48.4863	48.4863
CMYA5	Promoter (1-2kb)	48.3871	48.3871
CDRT15L2	Distal Intergenic	-47.845	47.845
PPL	Intron (ENST00000251170.11/9717, intron 2 of 15)	47.7836	47.7836
FBN3	Promoter (<=1kb)	47.2227	47.2227
NDUFAF6	Promoter (<=1kb)	47.1698	47.1698
ZNF138	Promoter (<=1kb)	47.1264	47.1264
LOC102546299	Intron (ENST00000519570.5/ENST00000519570.5, intron 3 of 5)	46.7091	46.7091
FANK1	Promoter (<=1kb)	-46.6044	46.6044
CTNNA3	Intron (ENST00000433211.6/29119, intron 11 of 17)	46.5843	46.5843
PCSK7	Promoter (<=1kb)	46.2687	46.2687
SLC6A13	Intron (ENST00000445055.6/6540, intron 2 of 12)	46.0396	46.0396
OR7G2	Distal Intergenic	46	46
HDAC4-AS1	Distal Intergenic	45.6457	45.6457
RYR3	Intron (ENST00000634891.1/6263, intron 2 of 103)	-45.625	45.625
RIPOR3	Distal Intergenic	45.5377	45.5377
LOC101927050	Distal Intergenic	45.2698	45.2698
LOC105378146	Distal Intergenic	45.1613	45.1613
LTBP1	Promoter (<=1kb)	-45.0413	45.0413
ACTN4	Intron (ENST00000588618.5/81, intron 1 of 11)	44.973	44.973
GLRX3	Intron (ENST00000648275.1/ENST00000648275.1, intron 1 of 1)	-44.6128	44.6128
LOC101927141	Distal Intergenic	-44.152	44.152
PNPLA1	Intron (ENST00000312917.9/285848, intron 6 of 7)	-44.0476	44.0476
PRR20D	Distal Intergenic	-43.9711	43.9711
BAGE2	Distal Intergenic	43.7819	43.7819
LINC00639	Distal Intergenic	43.7408	43.7408
KCNIP3	Promoter (<=1kb)	43.6782	43.6782
FGF22	Promoter (<=1kb)	43.2234	43.2234
COL4A4	Promoter (<=1kb)	-43.1373	43.1373
TCERG1L	Distal Intergenic	43.038	43.038
SELENOV	Promoter (2-3kb)	42.9861	42.9861
VANGL2	Promoter (<=1kb)	42.8571	42.8571
FLRT2	Promoter (2-3kb)	-42.8571	42.8571
RRP36	Promoter (<=1kb)	42.6564	42.6564
LINC01647	Distal Intergenic	42.5102	42.5102
LIFR	Intron (ENST00000500733.6/100506495, intron 1 of 2)	42.4242	42.4242
CD40	Distal Intergenic	-42.1384	42.1384
RNF212	Promoter (<=1kb)	42.029	42.029
HJURP	Promoter (<=1kb)	42.0168	42.0168
TF	Promoter (<=1kb)	41.9355	41.9355
FLVCR2	Intron (ENST00000238667.8/55640, intron 1 of 9)	-41.8831	41.8831
LINC01847	Intron (ENST00000636819.1/ENST00000636819.1, intron 4 of 6)	-41.875	41.875
TGM2	Intron (ENST00000361475.6/7052, intron 3 of 12)	41.8367	41.8367
CPLX1	Promoter (<=1kb)	41.6667	41.6667
UBR5-AS1	Promoter (<=1kb)	-41.573	41.573
TMC7	Distal Intergenic	41.4253	41.4253
RIMS4	Distal Intergenic	-41.387	41.387
TK2	Promoter (2-3kb)	41.25	41.25
LOC102724452	Distal Intergenic	41.1406	41.1406
LINC00424	Distal Intergenic	41.1338	41.1338
PTPRN2	Intron (ENST00000389413.7/5799, intron 12 of 21)	-41.1163	41.1163
LINC01842	Intron (ENST00000592263.1/ENST00000592263.1, intron 4 of 4)	41.0526	41.0526
PCNX1	Distal Intergenic	40.9798	40.9798
TPD52L2	Promoter (<=1kb)	40.9524	40.9524
HDAC4	Distal Intergenic	40.9091	40.9091
ANO5	Promoter (<=1kb)	40.8805	40.8805
CSNK1A1	Promoter (<=1kb)	40.8537	40.8537
MIR7-3HG	Promoter (2-3kb)	-40.8333	40.8333
ATOH8	Promoter (<=1kb)	-40.6977	40.6977
CADM4	Intron (ENST00000222374.2/199731, intron 1 of 8)	40.6832	40.6832
CNTN3	Distal Intergenic	40.6079	40.6079
RIT2	Intron (ENST00000326695.9/6014, intron 4 of 4)	40.4908	40.4908
FAM49A	Distal Intergenic	40.4412	40.4412
REG3G	Distal Intergenic	39.8614	39.8614
NPRL3	Distal Intergenic	39.7522	39.7522
MDK	Promoter (<=1kb)	-39.7059	39.7059
ANGEL2	Promoter (<=1kb)	-39.6104	39.6104
LINC01345	Distal Intergenic	39.5349	39.5349
FAM92B	Distal Intergenic	39.4545	39.4545
PPP2R5D	Promoter (<=1kb)	39.2857	39.2857
CNN1	Promoter (1-2kb)	39.2593	39.2593
C8orf76	Promoter (<=1kb)	-39.2593	39.2593
UBBP4	Distal Intergenic	39.2579	39.2579
DUXA	Distal Intergenic	39.1486	39.1486
BMP7	Distal Intergenic	39.1333	39.1333
CASP16P	Distal Intergenic	-39.0863	39.0863
LINC01816	Promoter (<=1kb)	39.0374	39.0374
PAPOLA	Distal Intergenic	39.0254	39.0254
TBXAS1	Promoter (1-2kb)	39.0071	39.0071
FBXO21	Distal Intergenic	38.9778	38.9778
MIR1-1HG	Promoter (<=1kb)	38.9313	38.9313
B3GAT1	Intron (ENST00000392580.5/27087, intron 1 of 6)	38.8889	38.8889
LINC00963	Promoter (<=1kb)	38.7755	38.7755
VWCE	Promoter (<=1kb)	38.75	38.75
MDGA2	Intron (ENST00000399232.7/161357, intron 9 of 16)	38.7255	38.7255
LINC01377	Distal Intergenic	38.6364	38.6364
TRPM8	Promoter (1-2kb)	-38.5435	38.5435
SSU72	Intron (ENST00000291386.3/29101, intron 2 of 4)	-38.2353	38.2353
LINC01667	Distal Intergenic	38.1898	38.1898
C22orf46	Promoter (<=1kb)	-38.1035	38.1035
CPLX2	Distal Intergenic	37.9747	37.9747
ZNF28	Promoter (<=1kb)	-37.8924	37.8924
LINC00469	Intron (ENST00000321800.11/283982, intron 2 of 3)	37.8641	37.8641
CDH3	Promoter (<=1kb)	37.7616	37.7616
TXK	Intron (ENST00000264316.8/7294, intron 1 of 14)	37.5928	37.5928
DCDC2	Distal Intergenic	37.5796	37.5796
EFNA5	Promoter (<=1kb)	-37.5691	37.5691
CACNA2D2	Intron (ENST00000423994.6/9254, intron 2 of 38)	37.5	37.5
SIGIRR	Promoter (<=1kb)	-37.5	37.5
TTC33	Promoter (<=1kb)	37.4826	37.4826
CUX2	Intron (ENST00000261726.10/23316, intron 1 of 21)	37.4128	37.4128
HTR1A	Distal Intergenic	-37.3418	37.3418
ZFAND3	Distal Intergenic	37.3392	37.3392
AFF3	Intron (ENST00000409236.6/3899, intron 14 of 22)	37.1622	37.1622
PNMA8A	Distal Intergenic	-37.156	37.156
GFRA2	3' UTR	37.0822	37.0822
LINC02055	Intron (ENST00000650445.1/107986980, intron 2 of 5)	37.037	37.037
TBX3	Distal Intergenic	37.0285	37.0285
TCTN1	Distal Intergenic	-37.02	37.02
CASZ1	Intron (ENST00000377022.7/54897, intron 2 of 20)	-37.013	37.013
EIF3G	Promoter (<=1kb)	37.0079	37.0079
CEP295	Promoter (<=1kb)	-36.9942	36.9942
MAX	Promoter (<=1kb)	36.9565	36.9565
SMIM26	Promoter (<=1kb)	-36.7925	36.7925
IL27RA	Promoter (<=1kb)	36.7347	36.7347
OR8K5	Distal Intergenic	36.5854	36.5854
CTTNBP2NL	Intron (ENST00000427290.1/ENST00000427290.1, intron 1 of 1)	-36.5741	36.5741
GOLGA8S	Distal Intergenic	36.4908	36.4908
LINC02414	Distal Intergenic	-36.3946	36.3946
RGMA	Intron (ENST00000554466.5/ENST00000554466.5, intron 2 of 2)	36.2855	36.2855
MED26	Promoter (<=1kb)	36.2205	36.2205
HADH	Promoter (<=1kb)	35.9477	35.9477
SLC38A8	Intron (ENST00000299709.7/146167, intron 4 of 9)	-35.9281	35.9281
SH2D4B	Intron (ENST00000339284.6/387694, intron 3 of 6)	35.814	35.814
TFAP2C	Distal Intergenic	35.7542	35.7542
HDGFL1	Distal Intergenic	-35.6156	35.6156
CTD-2194D22.4	Distal Intergenic	35.6153	35.6153
LINC00159	Distal Intergenic	-35.5556	35.5556
RABAC1	Promoter (<=1kb)	-35.533	35.533
LOC102724467	Promoter (<=1kb)	35.4126	35.4126
MIR5195	Distal Intergenic	35.3284	35.3284
UBL3	Promoter (<=1kb)	35.2941	35.2941
ADGRL1	Distal Intergenic	35.1347	35.1347
TNNC2	Promoter (<=1kb)	35.0877	35.0877
RMDN2	Promoter (<=1kb)	35.0621	35.0621
MYCN	Intron (ENST00000433810.1/103752554, intron 2 of 2)	35.0364	35.0364
NCAPG2	Intron (ENST00000432615.5/54892, intron 26 of 29)	-35.0054	35.0054
COL22A1	Intron (ENST00000303045.10/169044, intron 23 of 64)	34.9088	34.9088
SLC5A5	Intron (ENST00000222248.3/6528, intron 7 of 14)	34.8646	34.8646
MTRR	Distal Intergenic	34.7826	34.7826
OR5A2	3' UTR	-34.7158	34.7158
SORCS1	Intron (ENST00000263054.10/114815, intron 6 of 25)	34.6939	34.6939
OR4K3	Distal Intergenic	34.5794	34.5794
G2E3-AS1	Distal Intergenic	34.5585	34.5585
LINC01018	Distal Intergenic	34.4156	34.4156
RPL38	Intron (ENST00000581028.5/ENST00000581028.5, intron 3 of 3)	-34.2342	34.2342
PIWIL3	Intron (ENST00000616349.4/440822, intron 11 of 19)	34.1935	34.1935
ETFA	Promoter (<=1kb)	34.0741	34.0741
PLIN5	Promoter (2-3kb)	33.9623	33.9623
FOXC2	Promoter (2-3kb)	33.8542	33.8542
HLA-L	Promoter (<=1kb)	-33.8346	33.8346
PKD1L1	Intron (ENST00000289672.6/168507, intron 24 of 56)	33.7934	33.7934
PTCHD1	Promoter (<=1kb)	-33.7931	33.7931
ZNF423	Intron (ENST00000561648.5/23090, intron 2 of 8)	33.657	33.657
PEBP1	Promoter (<=1kb)	33.617	33.617
STAG3L5P-PVRIG2P-PILRB	Promoter (<=1kb)	-33.4764	33.4764
TMPRSS2	Intron (ENST00000332149.9/7113, intron 2 of 13)	-33.4463	33.4463
NOX4	Distal Intergenic	33.4323	33.4323
ZNF880	Promoter (<=1kb)	33.3694	33.3694
ZNF19	Promoter (<=1kb)	33.3333	33.3333
TMEM132D	Distal Intergenic	33.3333	33.3333
IQGAP1	Promoter (<=1kb)	-33.3333	33.3333
MIR6775	Distal Intergenic	-33.3333	33.3333
LINC01849	Distal Intergenic	33.2746	33.2746
ZNF730	Promoter (<=1kb)	33.1635	33.1635
PHLDA1	3' UTR	33.0189	33.0189
LOC102723692	Promoter (<=1kb)	-32.9897	32.9897
MIR3143	Distal Intergenic	-32.9785	32.9785
LY6H	Distal Intergenic	-32.8391	32.8391
FAM32A	Promoter (<=1kb)	32.7778	32.7778
BTN1A1	Distal Intergenic	32.7674	32.7674
LINC00934	Intron (ENST00000630357.1/144742, intron 2 of 3)	-32.7563	32.7563
CREB3L3	Intron (ENST00000078445.6/84699, intron 4 of 9)	-32.7519	32.7519
MIR1237	Distal Intergenic	-32.7103	32.7103
TMEM200C	Intron (ENST00000577935.1/ENST00000577935.1, intron 1 of 3)	-32.7004	32.7004
KCNH2	Intron (ENST00000262186.9/3757, intron 2 of 14)	32.6966	32.6966
LINC01523	Intron (ENST00000431915.1/ENST00000431915.1, intron 1 of 1)	32.6531	32.6531
HS6ST1	Distal Intergenic	32.6087	32.6087
ADGRB3	Distal Intergenic	32.5696	32.5696
ARID1B	Promoter (1-2kb)	-32.5	32.5
CD55	Intron (ENST00000634239.1/ENST00000634239.1, intron 1 of 3)	32.4898	32.4898
STXBP6	Intron (ENST00000546412.2/ENST00000546412.2, intron 5 of 9)	-32.4138	32.4138
NAA30	Distal Intergenic	32.4042	32.4042
EOGT	Promoter (<=1kb)	32.3944	32.3944
LOC441601	Intron (ENST00000636653.1/441601, intron 4 of 5)	32.3404	32.3404
ZMIZ1-AS1	Distal Intergenic	32.3308	32.3308
LRTM1	Intron (ENST00000415676.6/55799, intron 28 of 38)	32.2463	32.2463
KDM2B	Promoter (<=1kb)	32.2034	32.2034
CANX	Promoter (<=1kb)	32.0988	32.0988
SHISA9	Distal Intergenic	-32.0755	32.0755
SHISA5	Promoter (<=1kb)	32.0611	32.0611
LINC01344	Distal Intergenic	-32.0225	32.0225
KCNA7	Promoter (<=1kb)	-32	32
LINC02670	Distal Intergenic	31.9643	31.9643
DNAJC27-AS1	Intron (ENST00000451291.5/729723, intron 1 of 4)	-31.9149	31.9149
GABRA5	Intron (ENST00000335625.9/2558, intron 6 of 10)	31.9133	31.9133
TMEM75	Promoter (1-2kb)	31.9048	31.9048
MYL3	Promoter (<=1kb)	-31.8681	31.8681
ATG4D	Promoter (2-3kb)	31.8519	31.8519
AKIRIN1	Distal Intergenic	-31.8492	31.8492
MNX1-AS2	Intron (ENST00000469500.5/3110, intron 1 of 1)	31.7804	31.7804
NFXL1	Promoter (<=1kb)	31.746	31.746
LINC01692	Intron (ENST00000424017.1/ENST00000424017.1, intron 1 of 3)	-31.7334	31.7334
ZNF208	Intron (ENST00000599916.5/7757, intron 4 of 4)	31.7308	31.7308
SFTPA1	Promoter (<=1kb)	-31.7073	31.7073
C2orf81	Promoter (1-2kb)	31.677	31.677
ATP6V1H	Promoter (<=1kb)	-31.6667	31.6667
DIP2A	Exon (ENST00000400274.5/23181, exon 5 of 38)	-31.5789	31.5789
CGAS	Promoter (2-3kb)	31.3596	31.3596
BRMS1	Promoter (<=1kb)	31.3433	31.3433
C3orf70	Promoter (<=1kb)	-31.3433	31.3433
CDH18-AS1	Intron (ENST00000507958.5/1016, intron 1 of 14)	31.2731	31.2731
LINC01986	Distal Intergenic	-31.1558	31.1558
TAF2	Distal Intergenic	-31.1325	31.1325
SERTAD1	Promoter (<=1kb)	30.9859	30.9859
SOX17	Distal Intergenic	30.923	30.923
DNM1	Promoter (<=1kb)	30.9038	30.9038
DEFA5	Distal Intergenic	30.8642	30.8642
LOC100134040	Intron (ENST00000492054.5/100134040, intron 2 of 4)	-30.7692	30.7692
DNAI2	Distal Intergenic	30.625	30.625
PAX7	Intron (ENST00000375375.7/5081, intron 7 of 7)	-30.5785	30.5785
HS6ST3	Intron (ENST00000376705.3/266722, intron 1 of 1)	-30.5674	30.5674
FOXK1	Distal Intergenic	30.5378	30.5378
SALL4	Distal Intergenic	30.5195	30.5195
CACNA1A	Intron (ENST00000614285.4/773, intron 6 of 47)	30.5019	30.5019
FOXO6	Distal Intergenic	30.4614	30.4614
CALN1	Distal Intergenic	-30.2905	30.2905
FRG1HP	Promoter (<=1kb)	30.1775	30.1775
CNOT6	Distal Intergenic	-30.1364	30.1364
CAMTA1	Intron (ENST00000303635.11/23261, intron 6 of 22)	30.0395	30.0395
MOGAT3	Promoter (<=1kb)	30.0106	30.0106
CDH13	Intron (ENST00000567109.5/1012, intron 10 of 13)	-30.0051	30.0051
DNAJC12	Distal Intergenic	30	30
FOXI1	Promoter (<=1kb)	29.9663	29.9663
KMT2A	Promoter (<=1kb)	29.8969	29.8969
HAND2-AS1	Intron (ENST00000647106.1/79804, intron 2 of 2)	29.8681	29.8681
ZNF141	Distal Intergenic	-29.8244	29.8244
COIL	Promoter (<=1kb)	-29.7822	29.7822
VAV2	Distal Intergenic	29.7298	29.7298
AUTS2	Intron (ENST00000644939.1/26053, intron 6 of 18)	29.7134	29.7134
CYSLTR2	Intron (ENST00000614739.4/57105, intron 1 of 4)	29.6203	29.6203
RPS10	Promoter (<=1kb)	-29.5238	29.5238
METRNL	Distal Intergenic	-29.5221	29.5221
PCNX2	Promoter (<=1kb)	-29.4574	29.4574
TIMM22	Promoter (<=1kb)	29.3333	29.3333
OPCML	Intron (ENST00000524381.5/4978, intron 1 of 7)	29.249	29.249
LINC02622	Distal Intergenic	29.237	29.237
GRM7	Intron (ENST00000433639.1/ENST00000433639.1, intron 4 of 4)	29.2087	29.2087
FLT4	Distal Intergenic	29.1967	29.1967
MIR769	Intron (ENST00000536603.5/729440, intron 5 of 9)	29.1574	29.1574
LRRC30	Distal Intergenic	29.1056	29.1056
SOST	Distal Intergenic	29.0909	29.0909
CPXM1	Distal Intergenic	29.0666	29.0666
MIR519C	Promoter (<=1kb)	-29.0598	29.0598
CWH43	Distal Intergenic	29.0323	29.0323
AEBP2	Distal Intergenic	-29.0043	29.0043
NEXMIF	Intron (ENST00000055682.11/340533, intron 1 of 3)	-28.9979	28.9979
EIF5	Distal Intergenic	28.866	28.866
TMEM74	Promoter (<=1kb)	28.8462	28.8462
WNT3	Intron (ENST00000225512.5/7473, intron 1 of 4)	-28.8462	28.8462
OR9I1	Intron (ENST00000335397.3/219956, intron 2 of 2)	-28.7579	28.7579
SUSD2	Distal Intergenic	28.7293	28.7293
NECTIN1	Distal Intergenic	28.7234	28.7234
LDB2	Intron (ENST00000515064.5/9079, intron 5 of 7)	28.7132	28.7132
TGIF2-RAB5IF	Promoter (<=1kb)	28.7129	28.7129
PFKP	Distal Intergenic	28.6957	28.6957
UXS1	Distal Intergenic	-28.657	28.657
RBM14	Promoter (<=1kb)	28.655	28.655
PRDM9	Distal Intergenic	-28.6514	28.6514
RGPD8	Promoter (<=1kb)	28.6486	28.6486
PNMA8B	Intron (ENST00000602017.5/100506012, intron 1 of 3)	-28.6185	28.6185
ATP1A3	Promoter (2-3kb)	-28.5954	28.5954
SAC3D1	Promoter (<=1kb)	28.5714	28.5714
DECR1	Promoter (<=1kb)	-28.5714	28.5714
RBFOX3	Distal Intergenic	-28.5145	28.5145
MOCS3	Promoter (<=1kb)	-28.4264	28.4264
ARRDC2	Distal Intergenic	-28.4211	28.4211
SCN1B	Promoter (<=1kb)	28.393	28.393
ARID3A	Promoter (1-2kb)	28.3784	28.3784
NUMA1	Promoter (<=1kb)	28.3186	28.3186
CHRM4	Distal Intergenic	-28.3046	28.3046
NUTM2A	Downstream (<1kb)	28.2927	28.2927
LOC400553	Distal Intergenic	28.292	28.292
RNF121	Promoter (<=1kb)	28.2869	28.2869
CTCFL	Distal Intergenic	-28.2804	28.2804
LBX1-AS1	Promoter (<=1kb)	-28.2629	28.2629
SPHK1	Promoter (<=1kb)	28.2609	28.2609
HS3ST3B1	Promoter (<=1kb)	-28.2609	28.2609
SERPING1	Promoter (<=1kb)	-28.2003	28.2003
PRRC2B	Promoter (<=1kb)	28.1481	28.1481
KRCC1	Promoter (<=1kb)	-28.0822	28.0822
TOR2A	Promoter (1-2kb)	-28.0692	28.0692
C2CD4B	Distal Intergenic	28.0497	28.0497
LINC00871	Intron (ENST00000555246.5/100506412, intron 4 of 5)	28.0374	28.0374
MAST1	Promoter (<=1kb)	-28.0303	28.0303
GRAMD1A	Distal Intergenic	28.022	28.022
IRF3	Promoter (<=1kb)	28	28
B4GALT5	Promoter (<=1kb)	28	28
LINC00507	Distal Intergenic	27.9793	27.9793
TFAP2B	Distal Intergenic	27.907	27.907
OR11H1	Distal Intergenic	-27.907	27.907
LOC100130673	Distal Intergenic	-27.8459	27.8459
ZNF503-AS2	Promoter (1-2kb)	27.828	27.828
CLEC11A	Distal Intergenic	27.8146	27.8146
LINC02304	Distal Intergenic	27.7778	27.7778
PABPC1	Promoter (<=1kb)	27.7778	27.7778
ASF1B	Promoter (<=1kb)	27.7778	27.7778
IER5L	Distal Intergenic	27.7699	27.7699
PADI4	Distal Intergenic	27.7457	27.7457
NXPE4	Distal Intergenic	-27.7457	27.7457
FAM234A	Promoter (<=1kb)	27.7027	27.7027
GRHL1	Intron (ENST00000263663.9/9014, intron 12 of 14)	-27.6786	27.6786
ASPA	Intron (ENST00000456349.6/443, intron 4 of 6)	27.6734	27.6734
LINC02318	Promoter (<=1kb)	-27.6498	27.6498
PLG	Distal Intergenic	27.5771	27.5771
PPP1R18	Promoter (1-2kb)	27.572	27.572
KLHL14	Intron (ENST00000580366.1/ENST00000580366.1, intron 1 of 2)	-27.5464	27.5464
ZNF442	Promoter (<=1kb)	27.5323	27.5323
LOC100129203	Distal Intergenic	27.5	27.5
SRRM2	Promoter (<=1kb)	-27.451	27.451
CLEC4GP1	Promoter (2-3kb)	27.3167	27.3167
EPHA4	Distal Intergenic	-27.2963	27.2963
C19orf53	Distal Intergenic	-27.2797	27.2797
MIR3193	Distal Intergenic	27.2745	27.2745
TMEM168	Distal Intergenic	-27.2358	27.2358
ACADL	Distal Intergenic	27.2337	27.2337
HPSE2	Intron (ENST00000370549.5/60495, intron 3 of 10)	27.2222	27.2222
CRB3	Promoter (<=1kb)	27.2109	27.2109
LOC100420587	Distal Intergenic	27.2059	27.2059
PCAT19	Promoter (<=1kb)	27.1243	27.1243
KIF4B	Distal Intergenic	26.8937	26.8937
TAF1D	Promoter (<=1kb)	26.8482	26.8482
LINC01947	Distal Intergenic	26.8294	26.8294
ADARB2	Intron (ENST00000381312.5/105, intron 3 of 9)	26.7958	26.7958
SLC1A3	Promoter (<=1kb)	26.749	26.749
ZNF112	Intron (ENST00000588655.1/7772, intron 4 of 5)	-26.7241	26.7241
CDH18	Promoter (<=1kb)	-26.5985	26.5985
EPHA3	Intron (ENST00000474651.1/ENST00000474651.1, intron 5 of 13)	-26.5432	26.5432
ZFHX3	Intron (ENST00000641206.2/463, intron 1 of 17)	-26.5306	26.5306
SC5D	Distal Intergenic	26.5152	26.5152
SLC8A2	Promoter (<=1kb)	26.506	26.506
LOC105369509	Intron (ENST00000452722.7/23705, intron 1 of 9)	-26.506	26.506
FLOT2	Promoter (<=1kb)	-26.506	26.506
GPIHBP1	Distal Intergenic	26.4382	26.4382
MIR4739	Distal Intergenic	-26.4245	26.4245
SSBP4	Promoter (<=1kb)	-26.4151	26.4151
ERCC1	Promoter (<=1kb)	26.4	26.4
MIR4290HG	Distal Intergenic	-26.3682	26.3682
CATSPERD	Promoter (2-3kb)	26.3158	26.3158
IDS	Distal Intergenic	26.3158	26.3158
BCL2L1	Promoter (<=1kb)	-26.3158	26.3158
SCUBE3	Distal Intergenic	26.2758	26.2758
PTDSS2	Promoter (<=1kb)	26.2712	26.2712
VDAC2	Promoter (<=1kb)	26.2712	26.2712
XPNPEP1	Distal Intergenic	-26.1062	26.1062
LINC01629	Intron (ENST00000647580.1/ENST00000647580.1, intron 1 of 1)	26.0984	26.0984
ARHGAP44	Promoter (1-2kb)	-26.0606	26.0606
MAPKAPK3	Promoter (<=1kb)	26.0364	26.0364
LSM14A	Promoter (1-2kb)	-25.9728	25.9728
FKBPL	Promoter (<=1kb)	-25.9704	25.9704
ZNF708	Promoter (<=1kb)	-25.9574	25.9574
GABRG1	Distal Intergenic	25.881	25.881
ID3	Distal Intergenic	-25.8763	25.8763
OR10H5	3' UTR	25.8687	25.8687
PNPLA6	Promoter (<=1kb)	25.8621	25.8621
FRG1FP	Distal Intergenic	25.8265	25.8265
MIR516A1	Promoter (<=1kb)	25.8188	25.8188
SPZ1	Distal Intergenic	25.8097	25.8097
DAB1	Intron (ENST00000371236.6/1600, intron 2 of 14)	-25.7955	25.7955
WDR36	Promoter (<=1kb)	-25.7353	25.7353
HCG22	Promoter (<=1kb)	25.6926	25.6926
TOMM6	Promoter (<=1kb)	25.6667	25.6667
RNASEH2C	Distal Intergenic	-25.6488	25.6488
HIST1H2BL	Distal Intergenic	25.625	25.625
BCAS1	Distal Intergenic	25.622	25.622
OR10H1	Distal Intergenic	-25.6098	25.6098
FOXF2	Distal Intergenic	-25.6098	25.6098
CAMK2N1	Promoter (<=1kb)	-25.6	25.6
NAGS	Promoter (<=1kb)	25.5814	25.5814
SPIN1	Distal Intergenic	25.5701	25.5701
COX4I1	Distal Intergenic	25.5452	25.5452
SOCS2	Distal Intergenic	-25.5319	25.5319
SPANXB1	Intron (ENST00000413328.1/ENST00000413328.1, intron 1 of 2)	-25.5319	25.5319
C22orf34	Distal Intergenic	25.5208	25.5208
LINC01248	Distal Intergenic	25.5172	25.5172
TFAP2A	Promoter (<=1kb)	25.5034	25.5034
EFCAB6-AS1	Intron (ENST00000417669.6/758, intron 5 of 6)	25.4902	25.4902
CHEK2P2	Distal Intergenic	25.4828	25.4828
ZNF430	Distal Intergenic	-25.4386	25.4386
NOVA1	Distal Intergenic	25.4359	25.4359
FADS3	Promoter (<=1kb)	25.4237	25.4237
MIR4520-1	Promoter (<=1kb)	-25.4105	25.4105
ABCF2	Promoter (<=1kb)	-25.3799	25.3799
DOK5	Distal Intergenic	25.3743	25.3743
GALNTL5	Distal Intergenic	25.3304	25.3304
ABL1	Promoter (<=1kb)	25.3086	25.3086
KPNA2	Distal Intergenic	25.3012	25.3012
RASAL2	Intron (ENST00000367649.7/9462, intron 3 of 17)	-25.2918	25.2918
LOC728755	Intron (ENST00000555797.1/728755, intron 2 of 3)	25.2822	25.2822
TJP2	Intron (ENST00000643352.1/9414, intron 5 of 23)	25.24	25.24
TBC1D1	Distal Intergenic	25.2252	25.2252
COTL1	Promoter (<=1kb)	-25.2101	25.2101
RNF212B	Intron (ENST00000399910.5/100507650, intron 2 of 15)	25.2059	25.2059
LRFN2	Distal Intergenic	-25.1232	25.1232
LOC101929116	Distal Intergenic	-25.0909	25.0909
SLC36A4	Promoter (<=1kb)	25.0712	25.0712
EFNB1	Promoter (1-2kb)	25	25
PPP2R5E	Promoter (<=1kb)	25	25
RBFOX1	Intron (ENST00000641259.1/54715, intron 13 of 19)	25	25
LINC02484	Distal Intergenic	-25	25
DDX23	Promoter (<=1kb)	24.9314	24.9314
GYG2P1	Distal Intergenic	24.902	24.902
UNC5D	Intron (ENST00000404895.6/137970, intron 1 of 16)	24.8677	24.8677
TPM1	Promoter (<=1kb)	-24.8521	24.8521
RETREG1	Promoter (<=1kb)	24.7706	24.7706
MRPL49	Promoter (<=1kb)	24.7619	24.7619
KCNN1	Promoter (<=1kb)	24.7312	24.7312
LINC00474	Intron (ENST00000374014.3/58483, intron 1 of 2)	24.5758	24.5758
AP1M1	Distal Intergenic	24.5283	24.5283
LINC01654	Distal Intergenic	-24.5098	24.5098
SULF2	Distal Intergenic	24.4514	24.4514
LOC101927914	Intron (ENST00000444158.1/101927914, intron 2 of 3)	-24.4048	24.4048
CBX4	Promoter (<=1kb)	24.3734	24.3734
FRMD1	Distal Intergenic	24.3446	24.3446
CASC20	Distal Intergenic	24.2531	24.2531
GAS7	Intron (ENST00000437099.6/8522, intron 2 of 13)	24.2314	24.2314
TRPM4	Promoter (<=1kb)	24.1758	24.1758
MSX1	Distal Intergenic	-24.1611	24.1611
TSGA13	Promoter (1-2kb)	-24.159	24.159
CCDC39	Promoter (<=1kb)	24.1445	24.1445
GSTP1	Promoter (<=1kb)	-24.1299	24.1299
LOC339298	Distal Intergenic	-24.1176	24.1176
GPR12	Distal Intergenic	24.1046	24.1046
LINC02114	Distal Intergenic	24.0924	24.0924
NOCT	Promoter (<=1kb)	-24.0756	24.0756
DENND6A	Promoter (<=1kb)	-24.0667	24.0667
PUM3	Distal Intergenic	24.0529	24.0529
GRIK4	Promoter (<=1kb)	24.0175	24.0175
SMAD4	Promoter (<=1kb)	-24	24
TSHZ2	Intron (ENST00000371497.9/128553, intron 1 of 2)	23.9382	23.9382
NBPF18P	Promoter (2-3kb)	-23.9249	23.9249
DTNBP1	Distal Intergenic	23.9199	23.9199
FOXN3-AS1	Promoter (<=1kb)	-23.9113	23.9113
LINC00158	Intron (ENST00000409758.1/ENST00000409758.1, intron 1 of 3)	-23.894	23.894
LHX2	Intron (ENST00000373615.8/9355, intron 3 of 4)	23.8867	23.8867
ANGPTL6	Promoter (1-2kb)	23.8786	23.8786
CHRNE	Intron (ENST00000649830.1/1145, intron 1 of 10)	-23.8636	23.8636
AP2A1	Promoter (<=1kb)	23.8095	23.8095
LINC01052	Distal Intergenic	-23.8095	23.8095
SOCS4	Promoter (<=1kb)	-23.8095	23.8095
AP2S1	Distal Intergenic	-23.7931	23.7931
NXNL1	Promoter (2-3kb)	-23.7179	23.7179
LINC02370	Distal Intergenic	23.6559	23.6559
RBBP6	Distal Intergenic	23.6354	23.6354
CRLF1	Promoter (<=1kb)	-23.5963	23.5963
SMARCA2	Distal Intergenic	23.5955	23.5955
RAP2C-AS1	Promoter (<=1kb)	-23.5632	23.5632
ETV2	Promoter (1-2kb)	23.5294	23.5294
TCERG1L-AS1	Distal Intergenic	-23.5294	23.5294
INHBC	Intron (ENST00000309668.2/3626, intron 1 of 1)	23.4617	23.4617
GSC	Distal Intergenic	-23.4614	23.4614
RERE	Promoter (<=1kb)	-23.4375	23.4375
WSCD2	Promoter (2-3kb)	-23.3962	23.3962
AFAP1L2	Promoter (1-2kb)	-23.3716	23.3716
S1PR1	Distal Intergenic	23.2759	23.2759
CYTH2	Promoter (<=1kb)	23.2599	23.2599
DDX20	Intron (ENST00000369697.5/3752, intron 1 of 5)	23.2558	23.2558
DPP6	Intron (ENST00000404039.5/1804, intron 3 of 25)	23.2472	23.2472
LSP1P4	Distal Intergenic	23.2205	23.2205
LOC339593	Distal Intergenic	23.2124	23.2124
LNCPRESS1	Distal Intergenic	-23.2107	23.2107
C10orf143	Distal Intergenic	23.1767	23.1767
ZNF444	Promoter (<=1kb)	-23.1405	23.1405
ZBTB16	Intron (ENST00000335953.8/7704, intron 4 of 6)	23.1214	23.1214
TMEM163	Intron (ENST00000281924.6/81615, intron 2 of 7)	23.0978	23.0978
CCDC159	Promoter (<=1kb)	-23.0718	23.0718
NTM	Intron (ENST00000374791.7/50863, intron 2 of 7)	23.0483	23.0483
CBLN4	Distal Intergenic	23.0416	23.0416
C16orf54	Distal Intergenic	-22.9528	22.9528
SLC8A3	Intron (ENST00000356921.6/6547, intron 2 of 6)	-22.9167	22.9167
DLGAP1	Distal Intergenic	-22.8571	22.8571
ATP6V1C2	Intron (ENST00000648362.1/245973, intron 3 of 11)	-22.8406	22.8406
MROH7	Intron (ENST00000339553.9/374977, intron 7 of 18)	-22.8311	22.8311
C20orf85	Distal Intergenic	-22.7848	22.7848
TMEM120B	Promoter (1-2kb)	22.7582	22.7582
FRG2EP	Distal Intergenic	22.7273	22.7273
MIR4483	Distal Intergenic	-22.7167	22.7167
NWD1	Intron (ENST00000518676.5/284434, intron 7 of 20)	-22.6942	22.6942
SNRPN	Intron (ENST00000400098.6/6638, intron 1 of 4)	22.6722	22.6722
NCF4	Intron (ENST00000619915.1/107985578, intron 1 of 1)	-22.6471	22.6471
LOC390705	Distal Intergenic	22.6349	22.6349
XKR8	Downstream (1-2kb)	-22.5914	22.5914
ATN1	Promoter (<=1kb)	-22.5888	22.5888
MYH14	Intron (ENST00000598205.5/79784, intron 38 of 41)	22.5806	22.5806
LINC01910	Promoter (<=1kb)	-22.5694	22.5694
LOC389602	Distal Intergenic	22.5131	22.5131
LSP1P3	Distal Intergenic	22.4967	22.4967
NOS1	Intron (ENST00000549189.1/4842, intron 1 of 1)	22.488	22.488
LOC283856	Distal Intergenic	22.4878	22.4878
PARP10	Promoter (<=1kb)	22.3881	22.3881
HS6ST2	Promoter (1-2kb)	-22.3849	22.3849
TPM4	Promoter (1-2kb)	22.3577	22.3577
LINC02494	Distal Intergenic	22.3537	22.3537
ZNF699	Promoter (<=1kb)	-22.293	22.293
DNAI1	Promoter (<=1kb)	22.2892	22.2892
MLH3	Promoter (<=1kb)	-22.2857	22.2857
CLIC5	Intron (ENST00000644878.1/53405, intron 1 of 5)	22.2729	22.2729
PLAC9P1	Intron (ENST00000450840.1/101927924, intron 3 of 3)	22.2601	22.2601
DNAH9	Intron (ENST00000262442.8/1770, intron 45 of 68)	-22.2535	22.2535
RGS17	Intron (ENST00000392385.2/ENST00000392385.2, intron 2 of 2)	22.2211	22.2211
MIR1263	Distal Intergenic	22.1954	22.1954
SHQ1	Distal Intergenic	22.1884	22.1884
COMMD4	Distal Intergenic	22.1812	22.1812
SLC22A12	Distal Intergenic	22.1239	22.1239
BBX	Promoter (<=1kb)	22.1239	22.1239
HNRNPH1	Promoter (<=1kb)	-22.0779	22.0779
CTU1	Downstream (<1kb)	22.0183	22.0183
AQP10	Distal Intergenic	22	22
FRG1DP	Promoter (<=1kb)	-21.9653	21.9653
SLC22A8	Distal Intergenic	-21.9619	21.9619
POM121L12	Distal Intergenic	-21.936	21.936
ZFYVE28	Promoter (<=1kb)	21.9311	21.9311
PAFAH2	Promoter (<=1kb)	21.9208	21.9208
LOC105375800	Intron (ENST00000527139.6/100128338, intron 7 of 13)	21.9149	21.9149
GUSBP10	Exon (ENST00000447087.2/ENST00000447087.2, exon 1 of 1)	-21.9124	21.9124
CRTC2	Promoter (<=1kb)	-21.8954	21.8954
LOC650226	Distal Intergenic	-21.8837	21.8837
ICE1	Distal Intergenic	21.8354	21.8354
COQ6	Promoter (<=1kb)	21.7687	21.7687
ILF3	Promoter (<=1kb)	21.7687	21.7687
CARNMT1	Promoter (<=1kb)	-21.7391	21.7391
NELL1	Intron (ENST00000325319.9/4745, intron 14 of 18)	21.7228	21.7228
ABRACL	Promoter (<=1kb)	-21.7172	21.7172
SYT12	Promoter (2-3kb)	21.6931	21.6931
CELF5	Promoter (<=1kb)	21.6749	21.6749
NEDD1	Intron (ENST00000552238.1/ENST00000552238.1, intron 1 of 1)	-21.6667	21.6667
C6orf89	Promoter (<=1kb)	21.6216	21.6216
LINC01872	Distal Intergenic	21.5517	21.5517
MRFAP1L1	Promoter (<=1kb)	-21.5247	21.5247
BSX	Promoter (2-3kb)	21.4838	21.4838
LINC01833	Distal Intergenic	21.4519	21.4519
PDS5A	Distal Intergenic	21.4423	21.4423
LINC02303	Distal Intergenic	21.4286	21.4286
LINC01276	Distal Intergenic	21.4286	21.4286
LINC00922	Distal Intergenic	-21.4136	21.4136
BSPH1	Promoter (<=1kb)	21.3793	21.3793
CA10	Intron (ENST00000570565.5/56934, intron 3 of 8)	-21.374	21.374
GBE1	Distal Intergenic	-21.3735	21.3735
STK32B	Distal Intergenic	21.3213	21.3213
SYN2	Intron (ENST00000621198.4/6854, intron 1 of 12)	21.304	21.304
LINC02315	Distal Intergenic	21.3013	21.3013
LINC01613	Distal Intergenic	-21.2913	21.2913
LOC284379	Distal Intergenic	-21.2217	21.2217
SUZ12P1	Distal Intergenic	-21.1957	21.1957
NPAP1L	Intron (ENST00000565133.1/ENST00000565133.1, intron 3 of 4)	21.1896	21.1896
LINC00850	Intron (ENST00000629221.1/101241891, intron 1 of 2)	21.1538	21.1538
PRRG2	Promoter (<=1kb)	21.1382	21.1382
OGFR	Promoter (<=1kb)	21.1252	21.1252
MYT1L	Distal Intergenic	21.1221	21.1221
LINC02181	Distal Intergenic	-21.095	21.095
DOC2GP	Promoter (1-2kb)	21.0528	21.0528
ZNF439	Promoter (<=1kb)	-21.0526	21.0526
MYB	Promoter (<=1kb)	21.0356	21.0356
DCDC2C	Distal Intergenic	21.0145	21.0145
AJAP1	Distal Intergenic	21.0135	21.0135
RAB31	Promoter (<=1kb)	21.0084	21.0084
ARMC5	Promoter (<=1kb)	20.9677	20.9677
SIRT4	Promoter (<=1kb)	20.9184	20.9184
TCOF1	Promoter (<=1kb)	-20.915	20.915
LRRC75A	Promoter (<=1kb)	-20.9091	20.9091
LOC101928797	Distal Intergenic	-20.8904	20.8904
GOLGA8DP	Distal Intergenic	20.8833	20.8833
NRXN3	Promoter (<=1kb)	20.8696	20.8696
KDM2A	Intron (ENST00000398645.6/22992, intron 2 of 20)	-20.8604	20.8604
SDHAF1	Distal Intergenic	20.8333	20.8333
HIST1H2BO	Promoter (1-2kb)	-20.8075	20.8075
STX6	Promoter (<=1kb)	-20.8029	20.8029
LINC01775	Promoter (<=1kb)	20.8	20.8
MUC16	Distal Intergenic	20.7792	20.7792
EMX2OS	Distal Intergenic	-20.7653	20.7653
RPH3A	Promoter (1-2kb)	-20.6452	20.6452
ZBTB8B	Intron (ENST00000480336.1/653121, intron 4 of 9)	-20.6434	20.6434
ZNF564	Promoter (<=1kb)	-20.6396	20.6396
MYT1	Intron (ENST00000644172.1/4661, intron 1 of 1)	20.6124	20.6124
NRG3	Distal Intergenic	20.5912	20.5912
CARHSP1	Promoter (<=1kb)	-20.5375	20.5375
WWOX	Intron (ENST00000566780.5/51741, intron 8 of 8)	-20.4698	20.4698
ALKBH5	Promoter (<=1kb)	20.442	20.442
SYT5	Promoter (<=1kb)	20.4405	20.4405
ODF2	Promoter (<=1kb)	20.4315	20.4315
ZP2	Distal Intergenic	20.4082	20.4082
MIR3648-2	Distal Intergenic	20.403	20.403
COBL	Distal Intergenic	20.3852	20.3852
ALCAM	Promoter (2-3kb)	20.3822	20.3822
AMIGO2	Promoter (<=1kb)	-20.3704	20.3704
ZDHHC4	Promoter (<=1kb)	20.3187	20.3187
DEGS2	Distal Intergenic	-20.3046	20.3046
TENM4	Intron (ENST00000278550.11/26011, intron 6 of 33)	20.3006	20.3006
MIR4540	Promoter (2-3kb)	-20.2985	20.2985
EBF3	Distal Intergenic	20.2899	20.2899
LBHD2	Distal Intergenic	20.2899	20.2899
CCDC114	3' UTR	-20.2765	20.2765
LOC646813	Distal Intergenic	20.1754	20.1754
ST18	Distal Intergenic	-20.1149	20.1149
PTGIS	Intron (ENST00000244043.4/5740, intron 4 of 9)	-20.0935	20.0935
PTGES3	Promoter (1-2kb)	20.0855	20.0855
MIR6507	Intron (ENST00000370549.5/60495, intron 3 of 10)	20.0549	20.0549
LHFPL3	Distal Intergenic	20.0485	20.0485
UBE2V1	Downstream (1-2kb)	20	20
HES1	Distal Intergenic	20	20
LOC102724094	Promoter (<=1kb)	20	20
PWRN2	Distal Intergenic	-20	20
LINC02138	Promoter (2-3kb)	-19.9935	19.9935
RFX4	Promoter (<=1kb)	19.9149	19.9149
CEP170B	Promoter (<=1kb)	-19.9126	19.9126
RRAGC	Distal Intergenic	-19.8904	19.8904
PLAC9	Promoter (<=1kb)	-19.887	19.887
MIR4278	Intron (ENST00000648809.1/ENST00000648809.1, intron 1 of 5)	19.8668	19.8668
ZNF552	Intron (ENST00000598885.5/54807, intron 2 of 2)	-19.863	19.863
DLGAP4	Distal Intergenic	-19.8565	19.8565
LOC100506585	Intron (ENST00000389413.7/5799, intron 11 of 21)	19.8529	19.8529
STON2	Intron (ENST00000555447.5/85439, intron 2 of 7)	-19.8291	19.8291
PNOC	Intron (ENST00000521731.1/ENST00000521731.1, intron 1 of 1)	-19.8198	19.8198
PTBP1	Intron (ENST00000606242.1/ENST00000606242.1, intron 1 of 1)	19.8044	19.8044
PERM1	Promoter (2-3kb)	19.8022	19.8022
CNTNAP2	Intron (ENST00000361727.7/26047, intron 15 of 23)	19.7582	19.7582
NKX1-1	Distal Intergenic	19.6769	19.6769
NLGN4Y-AS1	Distal Intergenic	19.662	19.662
CIB4	Intron (ENST00000288861.4/130106, intron 4 of 6)	19.6429	19.6429
SMIM21	Distal Intergenic	19.6393	19.6393
SMURF2P1-LRRC37BP1	Intron (ENST00000578265.5/107133515, intron 4 of 4)	19.6078	19.6078
SLC35G4	Distal Intergenic	-19.6029	19.6029
PIEZO2	Promoter (1-2kb)	-19.5767	19.5767
PLD4	Promoter (1-2kb)	19.5652	19.5652
ZNF34	Promoter (<=1kb)	-19.5652	19.5652
ALK	Intron (ENST00000389048.7/238, intron 1 of 28)	19.4946	19.4946
DHFRP3	Distal Intergenic	19.4609	19.4609
FOXG1	Promoter (<=1kb)	-19.4605	19.4605
USP15	Promoter (<=1kb)	-19.3833	19.3833
DLEU2	Promoter (1-2kb)	-19.3548	19.3548
FGF3	Promoter (<=1kb)	-19.3488	19.3488
GPX1	Promoter (1-2kb)	-19.3333	19.3333
TAF4	Distal Intergenic	-19.2822	19.2822
AGBL1-AS1	Intron (ENST00000441037.7/123624, intron 17 of 24)	19.2733	19.2733
APOC4-APOC2	Distal Intergenic	19.2488	19.2488
LOC101927851	Distal Intergenic	19.2308	19.2308
FANCA	Promoter (<=1kb)	-19.2137	19.2137
SEC14L3	Intron (ENST00000403066.5/266629, intron 12 of 12)	19.205	19.205
FA2H	Distal Intergenic	-19.2	19.2
DDB2	Promoter (<=1kb)	19.1964	19.1964
GBP7	Intron (ENST00000294671.2/388646, intron 3 of 10)	19.1591	19.1591
CLCF1	Promoter (<=1kb)	-19.1304	19.1304
TLCD2	Promoter (<=1kb)	-19.1176	19.1176
MLC1	Intron (ENST00000395876.6/23209, intron 9 of 11)	-19.1126	19.1126
MIR1302-7	Distal Intergenic	-19.0909	19.0909
GUSBP1	Distal Intergenic	-19.0789	19.0789
SHTN1	Promoter (<=1kb)	19.0751	19.0751
UBXN7	Promoter (<=1kb)	-19.0635	19.0635
RPS21	Promoter (<=1kb)	-19.0476	19.0476
ZSCAN12	Promoter (1-2kb)	-19.033	19.033
LOC93463	Distal Intergenic	19.0031	19.0031
ARHGAP1	Promoter (<=1kb)	-18.9494	18.9494
LILRA1	3' UTR	-18.8406	18.8406
NTSR2	Intron (ENST00000306928.5/23620, intron 1 of 3)	18.7972	18.7972
TTYH1	Distal Intergenic	18.7803	18.7803
LOC102725193	Intron (ENST00000303635.11/23261, intron 5 of 22)	-18.7739	18.7739
RPS23	Promoter (<=1kb)	18.75	18.75
LINC00943	Distal Intergenic	-18.75	18.75
SLC47A1	Intron (ENST00000584348.5/55244, intron 1 of 6)	-18.75	18.75
POLR3A	Promoter (<=1kb)	-18.6992	18.6992
RPS29	Distal Intergenic	-18.6869	18.6869
SMOC2	Intron (ENST00000354536.9/64094, intron 9 of 12)	-18.6667	18.6667
C19orf67	Downstream (<1kb)	18.6567	18.6567
CSNK2A1	Distal Intergenic	18.6441	18.6441
NTN1	Intron (ENST00000173229.6/9423, intron 2 of 6)	-18.6335	18.6335
LINC02645	Distal Intergenic	18.6275	18.6275
LCN12	Promoter (<=1kb)	-18.6275	18.6275
MSI1	Distal Intergenic	-18.6047	18.6047
STX10	Promoter (<=1kb)	-18.5714	18.5714
THEG5	Distal Intergenic	-18.552	18.552
ANO2	Intron (ENST00000546188.5/57101, intron 3 of 24)	-18.5514	18.5514
CLSTN2-AS1	Intron (ENST00000458420.7/64084, intron 2 of 16)	-18.4466	18.4466
NTN4	Promoter (<=1kb)	-18.4211	18.4211
MPPED2	Intron (ENST00000448418.6/744, intron 3 of 6)	-18.4199	18.4199
SLC15A4	Intron (ENST00000435159.2/92293, intron 3 of 8)	18.4136	18.4136
MIR100HG	Distal Intergenic	18.4111	18.4111
VRTN	Intron (ENST00000557177.1/55237, intron 1 of 2)	18.3784	18.3784
PTPRG-AS1	Promoter (1-2kb)	18.3589	18.3589
DAB1-AS1	Intron (ENST00000485760.5/1600, intron 6 of 20)	-18.3246	18.3246
TCP10L2	Intron (ENST00000283507.6/401285, intron 7 of 8)	18.2927	18.2927
EIF2B4	Promoter (<=1kb)	-18.2927	18.2927
TRABD2A	Intron (ENST00000389394.7/1768, intron 71 of 76)	-18.2609	18.2609
CAMLG	Promoter (<=1kb)	18.2243	18.2243
LINC01771	Intron (ENST00000647620.1/ENST00000647620.1, intron 3 of 3)	-18.1947	18.1947
NOTCH3	Intron (ENST00000263388.6/4854, intron 32 of 32)	-18.1941	18.1941
C11orf95	Promoter (<=1kb)	18.1818	18.1818
RNU4-2	Promoter (<=1kb)	18.1818	18.1818
LINC02130	Intron (ENST00000647822.1/ENST00000647822.1, intron 1 of 4)	18.1818	18.1818
MAPK8IP3	Promoter (<=1kb)	-18.1818	18.1818
LOC100129603	Distal Intergenic	18.1632	18.1632
GPRIN2	Promoter (<=1kb)	18.1435	18.1435
LINC01939	Distal Intergenic	-18.1319	18.1319
ATP11A	Intron (ENST00000375630.6/23250, intron 1 of 28)	18.0812	18.0812
FAS	Promoter (<=1kb)	18.0523	18.0523
CTB-178M22.2	Intron (ENST00000518659.5/57451, intron 25 of 28)	18.0492	18.0492
MED28	Intron (ENST00000265018.3/27146, intron 6 of 17)	-18.0316	18.0316
LOC110091768	Promoter (2-3kb)	-17.9903	17.9903
SMARCA1	Distal Intergenic	17.9894	17.9894
HEBP2	Promoter (<=1kb)	17.9245	17.9245
NUP62	Intron (ENST00000451973.1/23636, intron 2 of 2)	-17.8967	17.8967
LINC01962	Downstream (2-3kb)	17.8888	17.8888
FYCO1	Distal Intergenic	-17.8799	17.8799
SNTB1	Promoter (<=1kb)	-17.8714	17.8714
RNF122	Promoter (<=1kb)	-17.8571	17.8571
CHRM3	Distal Intergenic	-17.8187	17.8187
MYOF	Intron (ENST00000420392.1/ENST00000420392.1, intron 2 of 3)	17.7991	17.7991
OR1E3	Distal Intergenic	17.7966	17.7966
MITD1	Promoter (<=1kb)	-17.7966	17.7966
SPTLC1	Promoter (<=1kb)	-17.7632	17.7632
MACF1	Intron (ENST00000567887.5/23499, intron 1 of 100)	17.7552	17.7552
INSR	Intron (ENST00000341500.9/3643, intron 12 of 20)	17.7536	17.7536
SRRM4	Intron (ENST00000267260.4/84530, intron 1 of 12)	-17.7522	17.7522
ZNF583	Exon (ENST00000585612.1/ENST00000585612.1, exon 2 of 2)	-17.7258	17.7258
TNNT2	Promoter (<=1kb)	-17.7249	17.7249
LINC01430	Intron (ENST00000637248.1/101927242, intron 2 of 2)	17.712	17.712
PYGL	Promoter (<=1kb)	17.7083	17.7083
LOC101927948	Distal Intergenic	-17.6768	17.6768
LINC01815	Exon (ENST00000378334.3/ENST00000378334.3, exon 1 of 1)	-17.6638	17.6638
PBX2	Promoter (<=1kb)	17.6471	17.6471
ATP2A3	Intron (ENST00000309890.11/489, intron 5 of 21)	17.6254	17.6254
FST	Distal Intergenic	-17.619	17.619
DOCK6	Distal Intergenic	-17.6095	17.6095
SMARCC1	Distal Intergenic	-17.5926	17.5926
PCDHGC3	Promoter (1-2kb)	17.5879	17.5879
TMEM72	Intron (ENST00000450287.2/220980, intron 2 of 7)	17.5526	17.5526
BPIFA2	Promoter (2-3kb)	17.5441	17.5441
LINC01287	Distal Intergenic	17.5439	17.5439
LAPTM4A	Promoter (1-2kb)	-17.5325	17.5325
UNKL	Promoter (1-2kb)	17.5264	17.5264
DRD5	Distal Intergenic	-17.502	17.502
DENR	Promoter (<=1kb)	-17.4632	17.4632
PRKAB1	3' UTR	17.4562	17.4562
LDLR	Distal Intergenic	-17.4242	17.4242
FBXL8	Promoter (<=1kb)	17.4208	17.4208
LINC01791	Distal Intergenic	17.4157	17.4157
LOC100506474	Distal Intergenic	-17.3913	17.3913
SIRPA	Promoter (<=1kb)	-17.3913	17.3913
BHMG1	Intron (ENST00000457052.2/388553, intron 4 of 14)	-17.3876	17.3876
NDE1	Promoter (<=1kb)	-17.3788	17.3788
PSAP	Distal Intergenic	-17.3436	17.3436
C1orf127	Promoter (<=1kb)	-17.3182	17.3182
NOTO	Promoter (2-3kb)	-17.2862	17.2862
ZNF833P	Promoter (<=1kb)	17.2662	17.2662
CYP4B1	Intron (ENST00000546128.5/1580, intron 5 of 5)	-17.2603	17.2603
LOC644669	Distal Intergenic	-17.2466	17.2466
NOL4L	Promoter (<=1kb)	17.2414	17.2414
CHST8	Intron (ENST00000591231.5/64377, intron 1 of 4)	-17.2414	17.2414
FRG1EP	Distal Intergenic	-17.1914	17.1914
COL5A3	Intron (ENST00000264828.3/50509, intron 27 of 66)	-17.1875	17.1875
LOC102724511	Promoter (<=1kb)	17.1609	17.1609
SNORD141A	Distal Intergenic	17.1572	17.1572
LINC02423	Distal Intergenic	-17.1432	17.1432
LINC00578	Distal Intergenic	17.1346	17.1346
ZNF536	Intron (ENST00000585628.5/9745, intron 4 of 5)	-17.1103	17.1103
ZBED5-AS1	Distal Intergenic	-17.0507	17.0507
SIX1	Promoter (<=1kb)	17.0483	17.0483
COL16A1	Distal Intergenic	17.0292	17.0292
PLAA	Promoter (<=1kb)	17.0213	17.0213
LINC01012	Distal Intergenic	16.9839	16.9839
TMEM150B	Promoter (<=1kb)	-16.982	16.982
IFNL1	Promoter (2-3kb)	-16.9457	16.9457
ZSCAN18	Promoter (2-3kb)	16.9349	16.9349
MIR4509-3	Distal Intergenic	16.9136	16.9136
TMPRSS9	Intron (ENST00000649857.1/360200, intron 1 of 17)	16.9014	16.9014
AP2M1	Promoter (<=1kb)	-16.9014	16.9014
CDK12	Promoter (<=1kb)	-16.8831	16.8831
RNF157	Promoter (<=1kb)	16.8605	16.8605
ZNF7	Promoter (<=1kb)	-16.8421	16.8421
DHPS	Promoter (<=1kb)	16.8269	16.8269
PREX2	Intron (ENST00000288368.4/80243, intron 37 of 39)	16.8269	16.8269
IRX6	Promoter (<=1kb)	16.8142	16.8142
UQCRB	Distal Intergenic	16.812	16.812
LOC284344	Intron (ENST00000489959.5/284344, intron 2 of 8)	-16.8091	16.8091
LOC107985820	Distal Intergenic	16.791	16.791
NLRP7	Intron (ENST00000340844.6/199713, intron 6 of 9)	16.7808	16.7808
FAM133B	Promoter (<=1kb)	16.7172	16.7172
IRX1	Distal Intergenic	16.7164	16.7164
ZNF133	Distal Intergenic	16.7154	16.7154
ACTN1	Promoter (<=1kb)	16.7109	16.7109
NUP155	Promoter (<=1kb)	-16.7109	16.7109
SLC30A7	Promoter (<=1kb)	-16.6667	16.6667
PAX2	Intron (ENST00000553492.5/5076, intron 1 of 3)	-16.6166	16.6166
PGBD5	Intron (ENST00000391860.6/79605, intron 1 of 6)	16.6151	16.6151
CFAP77	Intron (ENST00000393215.7/389799, intron 1 of 3)	16.6132	16.6132
NFIA	Promoter (<=1kb)	-16.6065	16.6065
LOC284240	Distal Intergenic	-16.5854	16.5854
BTG1	Promoter (<=1kb)	16.5414	16.5414
ZBTB46	Intron (ENST00000245663.8/140685, intron 2 of 4)	-16.5297	16.5297
UNQ6494	Distal Intergenic	-16.5199	16.5199
FBRSL1	Distal Intergenic	-16.5053	16.5053
CCDC113	Intron (ENST00000219299.8/29070, intron 6 of 8)	16.4794	16.4794
SELENOP	Distal Intergenic	16.4789	16.4789
LINC00408	Distal Intergenic	16.4634	16.4634
NLGN1	Promoter (<=1kb)	-16.4557	16.4557
TTYH3	Distal Intergenic	16.4456	16.4456
DCDC1	Intron (ENST00000597505.5/341019, intron 7 of 35)	16.4437	16.4437
SRSF6	Distal Intergenic	16.4394	16.4394
GACAT3	Intron (ENST00000422415.2/ENST00000422415.2, intron 2 of 2)	16.4103	16.4103
MIR4641	Distal Intergenic	-16.4	16.4
LINC02085	Distal Intergenic	16.3996	16.3996
FAM90A26	Intron (ENST00000504828.1/ENST00000504828.1, intron 1 of 2)	-16.3415	16.3415
SEL1L3	Promoter (<=1kb)	16.3109	16.3109
NSMCE3	Intron (ENST00000261275.4/23359, intron 2 of 10)	-16.309	16.309
MED18	Promoter (<=1kb)	-16.3077	16.3077
RASGEF1B	Promoter (<=1kb)	-16.2963	16.2963
DNASE2	Promoter (<=1kb)	-16.272	16.272
IVD	Distal Intergenic	-16.2534	16.2534
LOC102725254	Promoter (<=1kb)	16.2437	16.2437
FAM131C	Promoter (1-2kb)	16.2281	16.2281
PBX1	Distal Intergenic	16.2218	16.2218
SLC25A6	Promoter (<=1kb)	16.2162	16.2162
GPC1	Distal Intergenic	-16.2162	16.2162
DACT3	3' UTR	-16.1892	16.1892
TUT7	Distal Intergenic	16.1766	16.1766
MRPS18A	Promoter (<=1kb)	-16.1765	16.1765
CADM2	Intron (ENST00000383699.7/253559, intron 1 of 9)	16.1345	16.1345
CECR3	Distal Intergenic	-16.129	16.129
COL14A1	Intron (ENST00000523492.5/64798, intron 6 of 6)	16.0976	16.0976
RUNX1T1	Distal Intergenic	-16.0536	16.0536
UCHL3	Promoter (<=1kb)	-15.9892	15.9892
MYT1L-AS1	Intron (ENST00000647755.1/23040, intron 2 of 24)	15.9875	15.9875
TRIM47	Promoter (<=1kb)	-15.9574	15.9574
MIR3198-2	Distal Intergenic	-15.9527	15.9527
LINC01224	Distal Intergenic	-15.9439	15.9439
TMEM220	Intron (ENST00000581366.5/101101775, intron 2 of 2)	-15.9223	15.9223
FAM220A	Distal Intergenic	15.917	15.917
ASCL4	Distal Intergenic	-15.9091	15.9091
ECT2	Intron (ENST00000351008.3/83893, intron 10 of 10)	-15.8687	15.8687
OR2AT4	Intron (ENST00000647690.1/ENST00000647690.1, intron 1 of 2)	15.8582	15.8582
ZFP3	Distal Intergenic	-15.8576	15.8576
CCDC130	Distal Intergenic	15.8451	15.8451
ANGPTL4	Distal Intergenic	-15.8249	15.8249
IL12RB1	Intron (ENST00000593993.6/3594, intron 7 of 16)	15.8228	15.8228
ST8SIA5	Distal Intergenic	15.812	15.812
LOC102724957	Distal Intergenic	15.8055	15.8055
MIR203A	Promoter (<=1kb)	15.7895	15.7895
NFIX	Promoter (<=1kb)	-15.7895	15.7895
IER2	Distal Intergenic	-15.6905	15.6905
LINC02393	Distal Intergenic	15.6863	15.6863
CDK5RAP2	Distal Intergenic	15.6791	15.6791
MIR4522	Distal Intergenic	15.6765	15.6765
OLFML2A	3' UTR	-15.6531	15.6531
PCSK2	Promoter (<=1kb)	15.6063	15.6063
FBXO33	Distal Intergenic	15.5797	15.5797
LARGE1	Intron (ENST00000608642.5/9215, intron 4 of 5)	15.5709	15.5709
LOC387810	Intron (ENST00000648201.1/ENST00000648201.1, intron 2 of 4)	-15.5556	15.5556
ZNF733P	Distal Intergenic	-15.5488	15.5488
ACTR3BP5	Distal Intergenic	15.5462	15.5462
AR	Distal Intergenic	15.528	15.528
SMYD1	Intron (ENST00000419482.6/150572, intron 1 of 9)	-15.5109	15.5109
DBP	Promoter (1-2kb)	-15.4676	15.4676
LOC284454	Promoter (<=1kb)	-15.4639	15.4639
STMN3	Promoter (1-2kb)	-15.4513	15.4513
KCTD15	Intron (ENST00000589786.5/79047, intron 5 of 6)	15.448	15.448
MANF	Intron (ENST00000266037.9/1795, intron 12 of 52)	15.4412	15.4412
HACE1	Distal Intergenic	15.4384	15.4384
CYP4F22	Distal Intergenic	15.4255	15.4255
KLK6	Promoter (<=1kb)	15.3465	15.3465
PPP2R2D	Distal Intergenic	-15.3382	15.3382
LINC02005	Distal Intergenic	15.3374	15.3374
ZSWIM4	Promoter (1-2kb)	15.3285	15.3285
TMED10	Distal Intergenic	15.3263	15.3263
LOC101927560	Intron (ENST00000417975.1/101927587, intron 2 of 2)	15.3186	15.3186
PRCD	Promoter (2-3kb)	-15.2925	15.2925
DCAF7	Promoter (1-2kb)	15.2925	15.2925
CNTNAP5	Intron (ENST00000431078.1/129684, intron 7 of 23)	15.2778	15.2778
SRPRA	Promoter (<=1kb)	-15.2778	15.2778
EMC10	3' UTR	15.2727	15.2727
LINC01372	Distal Intergenic	15.2632	15.2632
DPRX	Distal Intergenic	-15.2632	15.2632
DMRT2	Distal Intergenic	15.2542	15.2542
FTL	Promoter (1-2kb)	-15.2542	15.2542
C3orf14	Intron (ENST00000462069.5/57415, intron 4 of 5)	-15.2455	15.2455
ASIC2	Intron (ENST00000225823.6/40, intron 1 of 9)	15.2439	15.2439
SEC23A	Promoter (<=1kb)	-15.2258	15.2258
C5orf38	Distal Intergenic	15.2074	15.2074
STX7	Promoter (<=1kb)	15.1961	15.1961
LINC01254	Distal Intergenic	15.1394	15.1394
MEGF10	Intron (ENST00000640865.1/ENST00000640865.1, intron 1 of 2)	15.1351	15.1351
PIK3R3	Promoter (1-2kb)	15.1261	15.1261
NRG3-AS1	Intron (ENST00000372141.6/10718, intron 2 of 8)	15.1207	15.1207
OR1G1	Promoter (2-3kb)	-15.0794	15.0794
SNRPB	Promoter (<=1kb)	15.0685	15.0685
TRPC7	Intron (ENST00000513104.5/57113, intron 2 of 11)	-15.0675	15.0675
TMEM242	Intron (ENST00000400788.8/729515, intron 3 of 3)	15.0617	15.0617
SRGAP2D	Distal Intergenic	15.0483	15.0483
MIR3162	Distal Intergenic	15.0358	15.0358
GABRG2	Distal Intergenic	15.0183	15.0183
E2F3	Promoter (<=1kb)	15	15
ADAM28	Intron (ENST00000265769.8/10863, intron 19 of 22)	-14.9644	14.9644
MIR4778	Distal Intergenic	14.9448	14.9448
LINC02171	Distal Intergenic	14.9425	14.9425
ACTL6A	Promoter (<=1kb)	14.9194	14.9194
SLC9A3	Intron (ENST00000644203.1/6550, intron 1 of 15)	-14.9192	14.9192
ZEB1-AS1	Promoter (<=1kb)	-14.9123	14.9123
ENPP7	Distal Intergenic	14.9099	14.9099
KIAA0895L	Promoter (<=1kb)	-14.8649	14.8649
ALX4	Intron (ENST00000329255.4/60529, intron 1 of 3)	14.8628	14.8628
GABRD	Promoter (<=1kb)	14.8438	14.8438
MAP1S	Distal Intergenic	-14.8438	14.8438
CT66	Intron (ENST00000435148.1/ENST00000435148.1, intron 1 of 2)	14.8241	14.8241
ZNF726	Distal Intergenic	14.8006	14.8006
TUNAR	Distal Intergenic	14.7982	14.7982
FSCB	Intron (ENST00000556472.1/ENST00000556472.1, intron 2 of 3)	14.7891	14.7891
CERS4	Distal Intergenic	14.7692	14.7692
MADCAM1	Promoter (1-2kb)	-14.7541	14.7541
ARID3C	Promoter (<=1kb)	-14.7299	14.7299
COMP	Promoter (<=1kb)	14.7165	14.7165
DPP10-AS3	Intron (ENST00000436732.5/57628, intron 1 of 4)	14.7059	14.7059
LINC01886	Intron (ENST00000443123.1/ENST00000443123.1, intron 1 of 3)	-14.7059	14.7059
PPFIA3	Intron (ENST00000334186.8/8541, intron 16 of 29)	14.6621	14.6621
BRD1	Exon (ENST00000447372.1/ENST00000447372.1, exon 1 of 2)	14.6226	14.6226
ZNF354C	Distal Intergenic	14.6119	14.6119
ANXA1	Distal Intergenic	-14.6086	14.6086
ARFGEF3	Promoter (<=1kb)	-14.5985	14.5985
PXDNL	Intron (ENST00000356297.4/137902, intron 4 of 22)	-14.5902	14.5902
ZNF706	Promoter (<=1kb)	14.58	14.58
MYCNOS	Distal Intergenic	-14.554	14.554
APOB	Intron (ENST00000233242.5/338, intron 4 of 28)	14.548	14.548
TCF7L2	Promoter (<=1kb)	-14.5374	14.5374
SORCS2	Distal Intergenic	-14.5322	14.5322
LAIR2	Exon (ENST00000412608.5/3904, exon 3 of 3)	14.5158	14.5158
KMT2E	Promoter (2-3kb)	14.511	14.511
KCNK9	Promoter (1-2kb)	14.5062	14.5062
NUP42	Promoter (<=1kb)	14.4935	14.4935
TSN	Distal Intergenic	-14.4892	14.4892
LHX1-DT	Intron (ENST00000616341.1/102723471, intron 1 of 2)	14.486	14.486
GATA5	Promoter (1-2kb)	14.457	14.457
EEPD1	Intron (ENST00000242108.8/80820, intron 6 of 7)	-14.4534	14.4534
ADRA1A	Distal Intergenic	14.4397	14.4397
DACT2	Promoter (<=1kb)	14.4	14.4
NGEF	Promoter (1-2kb)	14.3939	14.3939
TPM3	Promoter (2-3kb)	14.3678	14.3678
NTF3	Intron (ENST00000537192.1/ENST00000537192.1, intron 4 of 4)	14.3505	14.3505
SH3YL1	Distal Intergenic	-14.3389	14.3389
MIR3188	Distal Intergenic	-14.3284	14.3284
LINC00029	Intron (ENST00000606208.5/63930, intron 1 of 1)	14.2938	14.2938
COX20	Promoter (1-2kb)	-14.2857	14.2857
IGFL2-AS1	Intron (ENST00000597989.1/ENST00000597989.1, intron 2 of 3)	-14.2857	14.2857
MAP2K4	Distal Intergenic	-14.2671	14.2671
LINC01164	Distal Intergenic	14.2523	14.2523
FAM192A	Promoter (<=1kb)	14.245	14.245
UBAP1	Promoter (2-3kb)	-14.2243	14.2243
EPHB1	Intron (ENST00000467708.2/ENST00000467708.2, intron 2 of 3)	-14.2225	14.2225
EVI5	Promoter (1-2kb)	14.2217	14.2217
WBP1	Promoter (<=1kb)	14.218	14.218
PHACTR3	Intron (ENST00000359926.7/116154, intron 7 of 12)	14.218	14.218
LOC100507384	Intron (ENST00000634976.1/100507384, intron 2 of 4)	14.213	14.213
CRPPA	Distal Intergenic	-14.1892	14.1892
DDX6	Intron (ENST00000526274.2/ENST00000526274.2, intron 2 of 2)	14.1887	14.1887
LINC02201	Intron (ENST00000511194.5/101927379, intron 3 of 11)	14.1751	14.1751
ATIC	Promoter (<=1kb)	14.1732	14.1732
DUXAP10	Exon (ENST00000621665.1/ENST00000621665.1, exon 1 of 1)	-14.1509	14.1509
WDR53	Promoter (<=1kb)	14.1447	14.1447
SLC17A6	Intron (ENST00000528009.1/ENST00000528009.1, intron 1 of 3)	14.1096	14.1096
LINC01524	Intron (ENST00000454600.1/101927700, intron 2 of 6)	-14.0777	14.0777
LINC01058	Promoter (<=1kb)	14.0741	14.0741
HIST1H2BC	Promoter (1-2kb)	-14.0086	14.0086
LSINCT5	Distal Intergenic	14.0072	14.0072
ADGRB1	Intron (ENST00000431302.2/ENST00000431302.2, intron 11 of 11)	14	14
CPT1A	Distal Intergenic	13.9724	13.9724
LENG9	Promoter (<=1kb)	-13.9241	13.9241
CBWD5	Distal Intergenic	13.8614	13.8614
KCNB1	Promoter (<=1kb)	-13.8226	13.8226
MIR4689	Distal Intergenic	-13.7481	13.7481
RPS28	Promoter (<=1kb)	-13.7218	13.7218
LOC101928417	Intron (ENST00000567109.5/1012, intron 4 of 13)	-13.7019	13.7019
LRRC4C	Promoter (<=1kb)	13.6986	13.6986
LINC01522	Distal Intergenic	13.6986	13.6986
SLFN12L	Intron (ENST00000361112.6/100506736, intron 2 of 4)	13.6919	13.6919
PTPRD	Distal Intergenic	-13.6792	13.6792
IGFBP5	Intron (ENST00000233813.4/3488, intron 1 of 3)	-13.648	13.648
LINC00421	Intron (ENST00000446672.2/ENST00000446672.2, intron 5 of 20)	13.6364	13.6364
MAGI2-AS3	Promoter (<=1kb)	-13.6364	13.6364
ZNF763	Promoter (<=1kb)	-13.6111	13.6111
USP31	Distal Intergenic	13.5948	13.5948
BCL11A	Promoter (<=1kb)	13.5802	13.5802
MATN1	Distal Intergenic	13.5647	13.5647
ASMT	Promoter (2-3kb)	13.5601	13.5601
IRX4	Promoter (2-3kb)	-13.5598	13.5598
OR7A10	Distal Intergenic	-13.5417	13.5417
FAM83A	Promoter (<=1kb)	13.5266	13.5266
CMAS	Intron (ENST00000544732.5/6489, intron 4 of 5)	-13.5257	13.5257
SLC7A5P2	Promoter (<=1kb)	13.5135	13.5135
ZNF407	Distal Intergenic	-13.5053	13.5053
RPP25	Promoter (<=1kb)	13.4503	13.4503
ZNF76	Promoter (<=1kb)	-13.4483	13.4483
VPS37D	Promoter (2-3kb)	13.4443	13.4443
LINC02647	Distal Intergenic	13.4328	13.4328
DDX24	Promoter (<=1kb)	-13.4286	13.4286
RFX2	Intron (ENST00000588342.1/ENST00000588342.1, intron 1 of 1)	-13.4221	13.4221
UBP1	Promoter (<=1kb)	13.3949	13.3949
DDX39A	Promoter (1-2kb)	-13.3895	13.3895
LINC00324	Promoter (2-3kb)	-13.3891	13.3891
CD300A	Distal Intergenic	-13.3844	13.3844
RRP7A	Promoter (<=1kb)	-13.369	13.369
DACH1	Promoter (<=1kb)	-13.3495	13.3495
MIR4432HG	Intron (ENST00000606382.1/ENST00000606382.1, intron 1 of 3)	-13.3333	13.3333
XRCC2	Distal Intergenic	13.3178	13.3178
SLC29A2	Promoter (2-3kb)	-13.3178	13.3178
TXN2	Promoter (<=1kb)	13.2952	13.2952
ARHGEF18	Intron (ENST00000576789.1/ENST00000576789.1, intron 1 of 9)	13.211	13.211
LOC102724301	Distal Intergenic	-13.1868	13.1868
CD6	Intron (ENST00000313421.11/923, intron 1 of 12)	13.181	13.181
KLF9	Distal Intergenic	-13.1498	13.1498
LINC00662	Intron (ENST00000588027.5/148189, intron 1 of 2)	13.1466	13.1466
MIR4790	Distal Intergenic	-13.1387	13.1387
FENDRR	Promoter (1-2kb)	13.1098	13.1098
TMEM132B	Intron (ENST00000299308.7/114795, intron 3 of 8)	-13.0612	13.0612
LGALSL	Promoter (<=1kb)	13.0435	13.0435
DLGAP1-AS5	Intron (ENST00000315677.7/9229, intron 1 of 12)	13.0312	13.0312
GRIK5	Promoter (<=1kb)	13.0293	13.0293
FAM110A	Promoter (<=1kb)	-12.9944	12.9944
YWHAE	Promoter (<=1kb)	-12.987	12.987
LPA	Intron (ENST00000316300.9/4018, intron 16 of 38)	12.978	12.978
RNF8	Intron (ENST00000373491.3/55633, intron 12 of 12)	12.963	12.963
TASOR2	Promoter (<=1kb)	-12.8788	12.8788
RING1	Distal Intergenic	12.8342	12.8342
DCBLD2	Promoter (<=1kb)	-12.8205	12.8205
CFAP43	Promoter (<=1kb)	-12.8198	12.8198
C16orf47	Intron (ENST00000641206.2/463, intron 4 of 17)	-12.8175	12.8175
FBXW4	Promoter (<=1kb)	-12.7962	12.7962
CCDC38	Promoter (<=1kb)	12.7778	12.7778
LINC01470	Distal Intergenic	-12.7471	12.7471
LINC01429	Intron (ENST00000438154.1/101927678, intron 1 of 2)	12.725	12.725
ADAMTS18	Distal Intergenic	-12.7072	12.7072
SIX4	Promoter (<=1kb)	-12.6984	12.6984
GCN1	Promoter (<=1kb)	-12.6761	12.6761
BDNF	Promoter (<=1kb)	12.6543	12.6543
LINC02223	Intron (ENST00000511596.5/646241, intron 2 of 4)	-12.6023	12.6023
NPEPL1	Distal Intergenic	-12.5982	12.5982
LOC100507002	Promoter (<=1kb)	12.5874	12.5874
CNTN5	Distal Intergenic	-12.5796	12.5796
EPHA10	Promoter (<=1kb)	-12.5654	12.5654
MIR595	Intron (ENST00000389413.7/5799, intron 2 of 21)	-12.5506	12.5506
LOC729732	Intron (ENST00000641618.1/729732, intron 2 of 5)	-12.5356	12.5356
PRR32	Distal Intergenic	12.5	12.5
ZNF691	Distal Intergenic	-12.5	12.5
TPO	Intron (ENST00000497517.6/7173, intron 1 of 5)	-12.5	12.5
LINC01270	Promoter (<=1kb)	-12.5	12.5
ZNF627	Promoter (<=1kb)	-12.4878	12.4878
TPTE	Intron (ENST00000612267.1/7179, intron 26 of 31)	12.4601	12.4601
MLLT6	Promoter (<=1kb)	12.4224	12.4224
MMRN2	Intron (ENST00000372027.9/79812, intron 6 of 6)	12.4138	12.4138
SYT4	Distal Intergenic	-12.4123	12.4123
DNAJC6	Promoter (<=1kb)	-12.4023	12.4023
DMAC1	Distal Intergenic	12.369	12.369
D21S2088E	Distal Intergenic	12.3487	12.3487
PCDH11X	Distal Intergenic	-12.3404	12.3404
ZNF556	Intron (ENST00000586470.5/80032, intron 1 of 3)	-12.3348	12.3348
FAT3	Distal Intergenic	-12.3101	12.3101
MIR3659	Intron (ENST00000432922.5/ENST00000432922.5, intron 1 of 3)	12.3077	12.3077
FH	Distal Intergenic	12.2977	12.2977
PRKD1	Distal Intergenic	-12.2977	12.2977
PRMT1	Promoter (<=1kb)	12.2807	12.2807
SLC25A30	Promoter (<=1kb)	-12.275	12.275
BICDL1	Intron (ENST00000397558.6/92558, intron 2 of 8)	-12.2736	12.2736
PIGV	Promoter (<=1kb)	12.2642	12.2642
ZNF467	Promoter (1-2kb)	-12.2492	12.2492
LINC01623	Distal Intergenic	-12.2302	12.2302
FGFR2	Intron (ENST00000369061.8/2263, intron 1 of 14)	12.2153	12.2153
NCAN	Intron (ENST00000252575.10/1463, intron 12 of 14)	12.1756	12.1756
SRRM3	Distal Intergenic	-12.1622	12.1622
TMPRSS4	Intron (ENST00000636151.1/100526771, intron 3 of 6)	12.1478	12.1478
PLK1	Promoter (<=1kb)	12.1429	12.1429
ACCSL	Distal Intergenic	-12.1247	12.1247
DANCR	Promoter (<=1kb)	12.1212	12.1212
KCNJ18	Distal Intergenic	12.0879	12.0879
KPNA6	Promoter (<=1kb)	-12.0681	12.0681
RAB27A	Promoter (<=1kb)	12.0595	12.0595
LINC02613	Distal Intergenic	12	12
SLC35F4	Intron (ENST00000267485.7/145407, intron 5 of 7)	11.9898	11.9898
ACOT2	Promoter (<=1kb)	-11.985	11.985
SORL1	Distal Intergenic	-11.9718	11.9718
CTSF	Promoter (<=1kb)	11.9658	11.9658
OR13A1	Distal Intergenic	-11.9497	11.9497
LNX1-AS2	Promoter (<=1kb)	11.9481	11.9481
LOC441666	Distal Intergenic	-11.9403	11.9403
ENAH	Promoter (<=1kb)	11.9318	11.9318
ZNF347	Promoter (<=1kb)	11.9298	11.9298
ZCCHC4	Distal Intergenic	-11.9277	11.9277
PARVB	Intron (ENST00000406477.7/29780, intron 4 of 13)	-11.9184	11.9184
SPATA31C2	Distal Intergenic	-11.9048	11.9048
ABLIM1	Intron (ENST00000392955.7/3983, intron 1 of 22)	-11.8943	11.8943
LINC01493	Distal Intergenic	-11.8812	11.8812
ZBTB22	Promoter (<=1kb)	-11.8785	11.8785
ABHD12B	Intron (ENST00000557152.1/ENST00000557152.1, intron 1 of 1)	-11.8721	11.8721
SFTPA2	Distal Intergenic	-11.8672	11.8672
OPA1	Distal Intergenic	11.8534	11.8534
PAH	Promoter (1-2kb)	-11.8503	11.8503
LOC100294362	Promoter (<=1kb)	-11.8227	11.8227
GRK3	Intron (ENST00000324198.10/157, intron 3 of 20)	-11.8182	11.8182
PFKFB3	Promoter (1-2kb)	-11.8162	11.8162
GABBR1	Promoter (<=1kb)	-11.8143	11.8143
LINC01800	Distal Intergenic	-11.8081	11.8081
NCR1	Intron (ENST00000291890.8/9437, intron 4 of 6)	-11.7511	11.7511
MIR1253	Intron (ENST00000575506.3/101928991, intron 1 of 3)	11.7503	11.7503
PSMB7	Distal Intergenic	-11.7371	11.7371
WIPI1	Intron (ENST00000590353.1/5573, intron 1 of 5)	11.7264	11.7264
FOXD2	Distal Intergenic	11.7188	11.7188
NEK4	Promoter (<=1kb)	-11.6915	11.6915
LINC02558	Promoter (<=1kb)	-11.6791	11.6791
GRHL2	Intron (ENST00000519793.1/ENST00000519793.1, intron 1 of 1)	11.6592	11.6592
ARHGAP5-AS1	Promoter (<=1kb)	11.6279	11.6279
SMARCE1	Promoter (<=1kb)	11.6279	11.6279
DLK2	Promoter (<=1kb)	-11.6279	11.6279
C17orf67	Distal Intergenic	11.6253	11.6253
KLKP1	Promoter (1-2kb)	-11.6193	11.6193
CTNNA2	Exon (ENST00000409266.5/1496, exon 3 of 3)	-11.6105	11.6105
EIF4EBP2	Promoter (<=1kb)	11.6071	11.6071
SPATA8-AS1	Distal Intergenic	-11.5942	11.5942
NLRP2	Intron (ENST00000588619.5/55655, intron 1 of 4)	11.5323	11.5323
CECR2	Distal Intergenic	-11.5207	11.5207
PDE4A	Promoter (<=1kb)	-11.5	11.5
LINC01574	Promoter (<=1kb)	-11.4924	11.4924
WFDC1	Distal Intergenic	11.4754	11.4754
ANKRD46	Promoter (<=1kb)	-11.4681	11.4681
ADD2	Intron (ENST00000403045.6/119, intron 1 of 20)	-11.466	11.466
AGBL4	Intron (ENST00000371839.5/84871, intron 6 of 13)	-11.4583	11.4583
ANGPT4	Promoter (2-3kb)	-11.4504	11.4504
FOXG1-AS1	Intron (ENST00000548280.1/ENST00000548280.1, intron 1 of 2)	-11.4286	11.4286
GLT1D1	Intron (ENST00000441390.6/144423, intron 8 of 10)	-11.4081	11.4081
LINC01591	Distal Intergenic	-11.4035	11.4035
PAK2	Promoter (<=1kb)	-11.3445	11.3445
GABBR2	Intron (ENST00000259455.3/9568, intron 1 of 18)	11.3402	11.3402
IQSEC1	Intron (ENST00000648114.1/9922, intron 1 of 15)	11.3208	11.3208
ZNF664	Intron (ENST00000389727.8/100533183, intron 2 of 4)	-11.3208	11.3208
LINC00494	Distal Intergenic	-11.312	11.312
COL20A1	Distal Intergenic	-11.3095	11.3095
BCL11B	Intron (ENST00000357195.7/64919, intron 3 of 3)	11.2871	11.2871
LINC01304	Distal Intergenic	11.2583	11.2583
RHEB	Promoter (<=1kb)	-11.2583	11.2583
MIR1275	Distal Intergenic	-11.25	11.25
TAFA1	Distal Intergenic	11.2292	11.2292
CEP164	Intron (ENST00000527706.5/57453, intron 20 of 30)	-11.207	11.207
ADAMTS9	Intron (ENST00000650103.1/100507098, intron 4 of 11)	-11.2051	11.2051
RBL2	Distal Intergenic	-11.1862	11.1862
MIR5007	Distal Intergenic	11.1776	11.1776
CAPRIN1	Promoter (<=1kb)	11.1702	11.1702
PDE4C	Promoter (<=1kb)	-11.1588	11.1588
ESRRB	Intron (ENST00000554926.1/ENST00000554926.1, intron 2 of 3)	11.1056	11.1056
DNAH12	Intron (ENST00000351747.6/201625, intron 4 of 58)	-11.0883	11.0883
LINC02676	Distal Intergenic	-11.0577	11.0577
DAO	Promoter (1-2kb)	11.0343	11.0343
WTIP	3' UTR	11.0131	11.0131
MZF1	Promoter (<=1kb)	11.0119	11.0119
CADPS	Intron (ENST00000612439.4/8618, intron 1 of 27)	-10.9999	10.9999
DHX32	Promoter (<=1kb)	10.9756	10.9756
MIR296	Distal Intergenic	10.9756	10.9756
PROX1	Promoter (<=1kb)	-10.9649	10.9649
SLC29A1	Promoter (<=1kb)	-10.9453	10.9453
KLRG2	Promoter (<=1kb)	-10.9244	10.9244
LINC02691	Distal Intergenic	10.9145	10.9145
RNA5-8SN4	Promoter (<=1kb)	-10.9091	10.9091
CRAT37	Intron (ENST00000555947.5/101926928, intron 2 of 2)	-10.9042	10.9042
WSB2	Promoter (<=1kb)	-10.8844	10.8844
MKRN2	Promoter (<=1kb)	-10.8787	10.8787
C19orf12	Distal Intergenic	10.8694	10.8694
TMEM114	Intron (ENST00000564185.1/ENST00000564185.1, intron 3 of 3)	10.8652	10.8652
RASSF2	Promoter (<=1kb)	-10.8527	10.8527
GLRX	Intron (ENST00000514941.1/ENST00000514941.1, intron 1 of 1)	-10.8527	10.8527
INTS4	Distal Intergenic	-10.8478	10.8478
OR4C12	Distal Intergenic	10.8475	10.8475
ZNF92	Distal Intergenic	-10.8255	10.8255
FAM86EP	Intron (ENST00000641316.1/ENST00000641316.1, intron 1 of 1)	10.8235	10.8235
DNAH17	Promoter (2-3kb)	-10.8019	10.8019
QKI	Distal Intergenic	10.7977	10.7977
LINC01114	Intron (ENST00000456999.1/ENST00000456999.1, intron 2 of 3)	10.79	10.79
KBTBD8	Promoter (<=1kb)	10.7884	10.7884
CD82	Promoter (2-3kb)	10.757	10.757
MIR135A2	Intron (ENST00000639121.1/196475, intron 13 of 13)	-10.7509	10.7509
CCDC42	Distal Intergenic	10.7422	10.7422
SUDS3	Distal Intergenic	-10.7383	10.7383
SNORA74C-1	Intron (ENST00000580018.3/100287932, intron 6 of 6)	10.7306	10.7306
LAT	Distal Intergenic	-10.7297	10.7297
HGH1	Distal Intergenic	10.7143	10.7143
ZNF584	Promoter (<=1kb)	10.6838	10.6838
CYP4F8	Intron (ENST00000593402.6/ENST00000593402.6, intron 8 of 11)	10.6796	10.6796
LINC01370	Distal Intergenic	10.6599	10.6599
ZNF98	Intron (ENST00000593802.1/148198, intron 2 of 2)	10.5948	10.5948
LINC02643	Downstream (2-3kb)	-10.5882	10.5882
KLK14	Promoter (<=1kb)	10.5414	10.5414
HYI	Distal Intergenic	10.5058	10.5058
SFMBT1	Promoter (<=1kb)	-10.5023	10.5023
KLHL29	Intron (ENST00000440785.1/ENST00000440785.1, intron 1 of 3)	-10.4897	10.4897
TMPO-AS1	Promoter (1-2kb)	10.4811	10.4811
ORMDL3	Promoter (2-3kb)	-10.4805	10.4805
CDH22	Distal Intergenic	-10.477	10.477
DRD1	Distal Intergenic	-10.4651	10.4651
PFKFB2	Promoter (<=1kb)	10.4589	10.4589
LINC01672	Distal Intergenic	10.394	10.394
MIR6128	Exon (ENST00000525251.1/ENST00000525251.1, exon 1 of 1)	-10.3896	10.3896
LOC101928837	Promoter (<=1kb)	-10.3852	10.3852
TCF23	Promoter (1-2kb)	-10.3841	10.3841
CIC	Promoter (<=1kb)	-10.3448	10.3448
FAM222A	Distal Intergenic	-10.3376	10.3376
MIR548I2	Distal Intergenic	-10.3318	10.3318
LOC101927847	Distal Intergenic	-10.2996	10.2996
NUP210	Intron (ENST00000254508.6/23225, intron 6 of 39)	10.2811	10.2811
ARID2	Promoter (<=1kb)	-10.2784	10.2784
ZFAT	Intron (ENST00000520356.5/57623, intron 1 of 13)	-10.2662	10.2662
CHD6	Distal Intergenic	10.2564	10.2564
SNORD28B	Distal Intergenic	-10.2557	10.2557
DCP2	Promoter (1-2kb)	10.251	10.251
SHOX2	Promoter (<=1kb)	10.2362	10.2362
LOC389906	Distal Intergenic	-10.2174	10.2174
NPAS3	Promoter (<=1kb)	-10.2138	10.2138
GAS2	Distal Intergenic	-10.2107	10.2107
CYB5R3	Distal Intergenic	10.1814	10.1814
MIR8078	Promoter (<=1kb)	10.177	10.177
RAC1	Promoter (2-3kb)	-10.1675	10.1675
MYO1C	Promoter (<=1kb)	10.1497	10.1497
PLTP	Promoter (<=1kb)	10.1215	10.1215
ACOT1	Promoter (<=1kb)	10.1124	10.1124
SULT2A1	Intron (ENST00000222002.3/6822, intron 4 of 5)	10.1124	10.1124
LDLRAD4	Intron (ENST00000590371.5/753, intron 1 of 2)	-10.1099	10.1099
GPR26	Intron (ENST00000448347.5/ENST00000448347.5, intron 4 of 4)	10.1083	10.1083
UBE2J1	Promoter (1-2kb)	-10.101	10.101
LINC01139	Distal Intergenic	-10.0962	10.0962
PTPRT	Distal Intergenic	10.0629	10.0629
POLR2A	Promoter (<=1kb)	10.0313	10.0313
LTBP4	Promoter (<=1kb)	10.0279	10.0279
CRKL	Promoter (<=1kb)	-10.0173	10.0173
