# Supplementary material for: When left does not seem right: epigenetic and bioelectric differences between left- and right-sided breast cancer
Source: Mol Med. 2022 Feb 5;28:15. doi: 10.1186/s10020-022-00440-5 (PMC8817536; doi:10.1186/s10020-022-00440-5)
Supplement: Supplementary file 2 — Additional file 2: Table S2: Raw data of 2997 differentialy methylated genes from Left and Right in-silico breast tumors. [file 10020_2022_440_MOESM2_ESM.xlsx]

## Sheet: In-silico Ranked DM
Hugo_Symbol	Entrez_Gene_Id	METHYLATION MEANS
		LEFT	RIGHT	DM (L-R)	ABSOLUTE DM
COL21A1	81578	0.445288	0.515594	-0.0703063	0.0703063
HOXB5	3215	0.699361	0.766422	-0.0670605	0.0670605
TMEM52	339456	0.165023	0.226032	-0.0610087	0.0610087
ARL11	115761	0.387974	0.446863	-0.0588888	0.0588888
CYP2E1	1571	0.367157	0.421486	-0.0543294	0.0543294
BTN1A1	696	0.522567	0.575584	-0.0530165	0.0530165
GSTM1	2944	0.489551	0.437352	0.0521997	0.0521997
USP2	9099	0.329391	0.381137	-0.0517461	0.0517461
SCGN	10590	0.324131	0.37578	-0.0516486	0.0516486
CD177	57126	0.564513	0.615967	-0.0514539	0.0514539
IGF2AS	51214	0.467084	0.517806	-0.0507219	0.0507219
CTDSP2	10106	0.768125	0.717442	0.0506829	0.0506829
ZNF389	651302	0.402476	0.450737	-0.0482613	0.0482613
PTTG1IP	754	0.506073	0.45812	0.047953	0.047953
OAS2	4939	0.286793	0.334258	-0.0474657	0.0474657
MNDA	4332	0.364315	0.411339	-0.0470232	0.0470232
GALNT8	26290	0.44027	0.394092	0.0461778	0.0461778
LRRK2	120892	0.294745	0.340005	-0.0452592	0.0452592
VANGL2	57216	0.55303	0.598006	-0.0449762	0.0449762
IVL	3713	0.370173	0.415142	-0.0449685	0.0449685
FABP3	2170	0.440149	0.484898	-0.0447495	0.0447495
GP2	2813	0.529962	0.574672	-0.0447103	0.0447103
C6orf97	80129	0.391847	0.43647	-0.0446222	0.0446222
JAZF1	221895	0.316223	0.360782	-0.0445596	0.0445596
CARD6	84674	0.449622	0.494085	-0.0444632	0.0444632
SLC43A1	8501	0.648563	0.692951	-0.0443887	0.0443887
THSD7B	80731	0.450881	0.495153	-0.0442728	0.0442728
LOC643719		0.446934	0.403069	0.0438656	0.0438656
ANKLE1	126549	0.266787	0.310621	-0.043834	0.043834
KCNH6	81033	0.20859	0.252331	-0.0437413	0.0437413
GLDC	2731	0.0946477	0.138389	-0.0437409	0.0437409
CDON	50937	0.54374	0.500077	0.0436631	0.0436631
FLJ13224	79857	0.27282	0.316354	-0.0435339	0.0435339
B4GALNT3	283358	0.578621	0.621847	-0.0432262	0.0432262
C7orf58	79974	0.606121	0.64925	-0.0431287	0.0431287
ZNF239	8187	0.501467	0.544504	-0.0430373	0.0430373
TANK	10010	0.455144	0.49817	-0.0430259	0.0430259
PCDHA12	56137	0.490963	0.448124	0.0428394	0.0428394
CPNE7	27132	0.148465	0.191013	-0.0425481	0.0425481
GJC1	10052	0.305786	0.348105	-0.0423184	0.0423184
USP54	159195	0.489575	0.531638	-0.0420629	0.0420629
FCHO1	23149	0.517035	0.559043	-0.042008	0.042008
SULT4A1	25830	0.25238	0.294343	-0.0419632	0.0419632
PSCA	8000	0.473144	0.514863	-0.0417188	0.0417188
SIPA1L2	57568	0.519689	0.47815	0.0415396	0.0415396
GFI1B	8328	0.326317	0.367457	-0.0411401	0.0411401
HSD17B1	3292	0.624448	0.58345	0.0409986	0.0409986
L3MBTL3	84456	0.576455	0.617297	-0.0408415	0.0408415
RUVBL1	8607	0.403881	0.444699	-0.0408175	0.0408175
MAP3K8	1326	0.318128	0.358728	-0.0406006	0.0406006
TSPYL5	85453	0.359456	0.399999	-0.0405426	0.0405426
SGK3	23678	0.641734	0.682245	-0.0405109	0.0405109
C5orf49	134121	0.524259	0.564631	-0.0403712	0.0403712
PLBD1	79887	0.410642	0.450737	-0.0400946	0.0400946
DEFB1	1672	0.590588	0.630186	-0.0395981	0.0395981
UTRN	7402	0.479843	0.440254	0.0395883	0.0395883
LRIG3	121227	0.15425	0.193813	-0.0395626	0.0395626
AQP5	362	0.288057	0.32758	-0.0395232	0.0395232
FGG	2266	0.570391	0.609852	-0.0394606	0.0394606
DGCR10	26222	0.63254	0.671952	-0.0394116	0.0394116
SARDH	1757	0.178381	0.217756	-0.0393752	0.0393752
CD58	965	0.558008	0.59719	-0.0391814	0.0391814
TCN1	6947	0.421062	0.460114	-0.0390517	0.0390517
PTPN13	5783	0.262591	0.301526	-0.0389346	0.0389346
PCDHA9	9752	0.565757	0.526831	0.0389268	0.0389268
FOXI1	2299	0.603319	0.642217	-0.0388984	0.0388984
PTPRU	10076	0.307463	0.3463	-0.0388369	0.0388369
C6orf218	221718	0.473964	0.512705	-0.0387408	0.0387408
NT5E	4907	0.4358	0.474537	-0.0387374	0.0387374
FKBP9	11328	0.698937	0.737529	-0.0385924	0.0385924
FUT3	2525	0.548184	0.586647	-0.038463	0.038463
DLEC1	9940	0.357516	0.395939	-0.0384228	0.0384228
CEP55	55165	0.660227	0.69852	-0.0382934	0.0382934
MT1G	4495	0.295243	0.333356	-0.0381125	0.0381125
MOXD1	26002	0.521388	0.55949	-0.0381024	0.0381024
ISM2	145501	0.414098	0.451932	-0.0378347	0.0378347
PIK3C2G	5288	0.476578	0.514251	-0.0376725	0.0376725
ANXA3	306	0.286353	0.323927	-0.0375736	0.0375736
C4BPB	725	0.589489	0.627036	-0.0375473	0.0375473
SMAD3	4088	0.554612	0.517108	0.0375042	0.0375042
EMILIN3	90187	0.507868	0.545321	-0.0374524	0.0374524
TRPM6	140803	0.608826	0.646084	-0.037258	0.037258
FARSA	2193	0.618212	0.655459	-0.0372478	0.0372478
ENPP3	5169	0.301959	0.33914	-0.0371806	0.0371806
SNAPIN	23557	0.643685	0.680823	-0.0371378	0.0371378
RAB32	10981	0.422751	0.459868	-0.037117	0.037117
C10orf18	54906	0.721824	0.758856	-0.0370316	0.0370316
SCGB1D2	10647	0.425337	0.462344	-0.0370066	0.0370066
LOC100128239	100128239	0.291946	0.254946	0.0369995	0.0369995
MAPK15	225689	0.406599	0.443572	-0.0369733	0.0369733
GRIK2	2898	0.336854	0.373768	-0.0369138	0.0369138
CNDP2	55748	0.372173	0.409017	-0.0368443	0.0368443
FAS	355	0.478955	0.515762	-0.0368077	0.0368077
DDIT4L	115265	0.312985	0.349786	-0.0368013	0.0368013
HLA-DPA1	3113	0.610638	0.647432	-0.036794	0.036794
FNIP1	96459	0.37252	0.335821	0.0366986	0.0366986
C1orf161	126868	0.446598	0.48323	-0.0366322	0.0366322
LAIR2	3904	0.670652	0.707231	-0.0365789	0.0365789
THRSP	7069	0.6829	0.719471	-0.0365715	0.0365715
ZBTB7C	201501	0.543261	0.579728	-0.0364671	0.0364671
SKAP1	8631	0.210019	0.246411	-0.0363918	0.0363918
OLFM2	93145	0.490824	0.527191	-0.0363677	0.0363677
BAG2	9532	0.356597	0.392952	-0.036355	0.036355
RNASET2	8635	0.463828	0.500075	-0.0362463	0.0362463
LTBP1	4052	0.605495	0.569279	0.0362156	0.0362156
EMR3	84658	0.48754	0.52373	-0.0361895	0.0361895
GORASP2	26003	0.620236	0.584064	0.0361716	0.0361716
ALDH2	217	0.34332	0.379486	-0.0361659	0.0361659
PLLP	51090	0.490274	0.52644	-0.0361654	0.0361654
TLX1NB	100038246	0.455697	0.491833	-0.0361361	0.0361361
SCNN1G	6340	0.217114	0.25325	-0.0361355	0.0361355
KIF24	347240	0.537158	0.57304	-0.0358816	0.0358816
TTYH2	94015	0.376053	0.411905	-0.0358517	0.0358517
ADAMTS3	9508	0.346339	0.382145	-0.0358061	0.0358061
IL17RE	132014	0.45013	0.485868	-0.0357389	0.0357389
PITX1	5307	0.428252	0.463919	-0.0356669	0.0356669
ARHGEF11	9826	0.232247	0.267884	-0.0356363	0.0356363
COL9A2	1298	0.554918	0.590457	-0.0355394	0.0355394
STRA6	64220	0.719707	0.755204	-0.0354973	0.0354973
KCNK5	8645	0.703113	0.738582	-0.0354688	0.0354688
TNFSF9	8744	0.133338	0.168746	-0.0354082	0.0354082
GRM3	2913	0.742058	0.777437	-0.035379	0.035379
39692	23176	0.652586	0.617273	0.0353134	0.0353134
KLK10	5655	0.248443	0.213189	0.0352539	0.0352539
FAM20A	54757	0.268741	0.303978	-0.0352367	0.0352367
CEACAM21	90273	0.26626	0.301489	-0.0352288	0.0352288
NKAIN4	128414	0.585725	0.620862	-0.0351363	0.0351363
SLC35E2	9906	0.868734	0.833646	0.0350879	0.0350879
YPEL2	388403	0.690198	0.655123	0.0350753	0.0350753
DSP	1832	0.669382	0.704428	-0.0350457	0.0350457
ZNF280B	140883	0.317823	0.282869	0.0349538	0.0349538
LPPR3	79948	0.389771	0.354968	0.0348023	0.0348023
CCL4L2	9560	0.611416	0.646204	-0.0347871	0.0347871
HOXB3	3213	0.710806	0.745564	-0.0347585	0.0347585
PCDP1	200373	0.425317	0.459996	-0.0346792	0.0346792
RAD51AP2	729475	0.222306	0.256944	-0.034638	0.034638
PIWIL1	9271	0.717627	0.752257	-0.034629	0.034629
HIST3H2BB	128312	0.201105	0.166547	0.0345577	0.0345577
SBSN	374897	0.526669	0.56115	-0.0344808	0.0344808
CYP4F3	4051	0.335673	0.370076	-0.0344031	0.0344031
NFE2L1	4779	0.534064	0.499725	0.0343398	0.0343398
ANXA11	311	0.508291	0.474115	0.0341761	0.0341761
CKMT1A	548596	0.356285	0.390443	-0.0341587	0.0341587
ANK3	288	0.52869	0.56277	-0.0340793	0.0340793
CYP4F8	11283	0.540559	0.574636	-0.0340769	0.0340769
PAQR5	54852	0.260579	0.294636	-0.0340566	0.0340566
FGFBP2	83888	0.582496	0.616548	-0.0340525	0.0340525
SLC6A20	54716	0.685492	0.719521	-0.0340289	0.0340289
GLYATL2	219970	0.287863	0.321868	-0.0340041	0.0340041
PEG10	23089	0.507698	0.541697	-0.0339989	0.0339989
AMOTL1	154810	0.452633	0.48662	-0.033987	0.033987
MFN2	9927	0.733358	0.699372	0.0339858	0.0339858
PDCD4	27250	0.645664	0.679623	-0.0339597	0.0339597
ATP5I	521	0.291056	0.257139	0.0339167	0.0339167
GBGT1	26301	0.620993	0.65488	-0.0338864	0.0338864
SPTA1	6708	0.199797	0.233653	-0.0338564	0.0338564
SLAMF7	57823	0.555621	0.589396	-0.033775	0.033775
EHF	26298	0.533603	0.567328	-0.0337249	0.0337249
SLC7A5P1	81893	0.0776633	0.111329	-0.0336654	0.0336654
MCF2L2	23101	0.496958	0.530615	-0.0336567	0.0336567
ROPN1	54763	0.418827	0.452483	-0.0336557	0.0336557
COG1	9382	0.646375	0.612734	0.033641	0.033641
TEX264	51368	0.495018	0.528643	-0.0336255	0.0336255
CTF1	1489	0.447639	0.481059	-0.0334202	0.0334202
SLCO5A1	81796	0.449765	0.483103	-0.0333385	0.0333385
BZRAP1	9256	0.436502	0.469831	-0.0333285	0.0333285
C21orf56	84221	0.298002	0.264674	0.0333276	0.0333276
KIAA0087	9808	0.786274	0.819599	-0.0333249	0.0333249
GNB4	59345	0.20505	0.238372	-0.033322	0.033322
SPRY2	10253	0.791258	0.758002	0.0332566	0.0332566
PGLYRP4	57115	0.638709	0.671962	-0.0332533	0.0332533
HOXB2	3212	0.560325	0.593511	-0.0331851	0.0331851
PYGO1	26108	0.176174	0.209183	-0.0330091	0.0330091
HEPACAM	220296	0.456097	0.489102	-0.0330051	0.0330051
VNN1	8876	0.585759	0.618673	-0.0329134	0.0329134
C1orf127	148345	0.660355	0.693193	-0.0328374	0.0328374
PCDHGC4	56098	0.351261	0.384071	-0.0328102	0.0328102
LOC284276		0.4751	0.507864	-0.0327647	0.0327647
LRRN2	10446	0.425427	0.392721	0.032706	0.032706
OBFC2A	64859	0.285528	0.318126	-0.0325983	0.0325983
SYNJ2	8871	0.61416	0.581652	0.0325079	0.0325079
RASGRF2	5924	0.773389	0.740887	0.0325016	0.0325016
GPT2	84706	0.677841	0.710281	-0.0324391	0.0324391
PADI2	11240	0.691764	0.724191	-0.0324276	0.0324276
BHLHE40	8553	0.560959	0.528538	0.0324217	0.0324217
C7orf40	285958	0.596377	0.628759	-0.0323818	0.0323818
APOL1	8542	0.387731	0.420101	-0.0323701	0.0323701
CTSS	1520	0.40003	0.43236	-0.0323295	0.0323295
RASSF10	644943	0.284603	0.316888	-0.0322848	0.0322848
DYDC2	84332	0.32449	0.292243	0.0322471	0.0322471
TP53I11	9537	0.483124	0.450884	0.0322397	0.0322397
MLC1	23209	0.496698	0.528912	-0.0322147	0.0322147
ELMOD1	55531	0.0689999	0.101196	-0.0321957	0.0321957
MGMT	4255	0.40852	0.440685	-0.0321654	0.0321654
DOCK3	1795	0.269031	0.301188	-0.0321575	0.0321575
STAT5B	6777	0.163819	0.195948	-0.0321291	0.0321291
CACNG6	59285	0.720421	0.752493	-0.0320724	0.0320724
LPPR1	54886	0.223522	0.255592	-0.0320703	0.0320703
BMPR2	659	0.566725	0.534778	0.0319469	0.0319469
C10orf128	170371	0.422135	0.45406	-0.0319257	0.0319257
APPL2	55198	0.794609	0.76272	0.0318887	0.0318887
CD53	963	0.585918	0.617791	-0.0318734	0.0318734
GNPNAT1	64841	0.341514	0.373373	-0.0318586	0.0318586
ADAMTS19	171019	0.287773	0.319632	-0.0318585	0.0318585
FLJ42875		0.18181	0.213642	-0.0318318	0.0318318
PRDM1	639	0.676176	0.707979	-0.0318026	0.0318026
C11orf88	399949	0.519651	0.55144	-0.0317887	0.0317887
KLF14	136259	0.455468	0.48718	-0.0317127	0.0317127
SIGLEC12	89858	0.391199	0.422899	-0.0316992	0.0316992
ST6GAL2	84620	0.233963	0.265603	-0.0316397	0.0316397
ABCC1	4363	0.201775	0.233399	-0.0316245	0.0316245
URB1	9875	0.581193	0.549575	0.0316178	0.0316178
SHROOM3	57619	0.5842	0.552651	0.0315489	0.0315489
DCAF16	54876	0.435049	0.403505	0.0315441	0.0315441
USP5	8078	0.348552	0.38009	-0.0315379	0.0315379
TBC1D1	23216	0.34625	0.377748	-0.0314986	0.0314986
GLIPR1L1	256710	0.240061	0.208614	0.0314473	0.0314473
MPV17L	255027	0.321205	0.35262	-0.0314157	0.0314157
TMEM158	25907	0.627984	0.659389	-0.0314049	0.0314049
KIAA1467	57613	0.576974	0.608339	-0.0313646	0.0313646
GPNMB	10457	0.428643	0.459988	-0.0313444	0.0313444
CIDEA	1149	0.725998	0.69474	0.0312572	0.0312572
RFC3	5983	0.466071	0.497294	-0.0312224	0.0312224
C2orf68	388969	0.639184	0.670399	-0.0312151	0.0312151
CD300LB	124599	0.735592	0.766797	-0.0312053	0.0312053
CCDC151	115948	0.300629	0.331831	-0.031202	0.031202
RAB36	9609	0.499745	0.530939	-0.0311948	0.0311948
MLL5	55904	0.230306	0.199247	0.0310595	0.0310595
HIST3H2A	92815	0.232785	0.201744	0.0310409	0.0310409
ADA	100	0.335931	0.366951	-0.0310195	0.0310195
LOC100132354		0.538834	0.569779	-0.0309445	0.0309445
HMGA1	3159	0.477591	0.508529	-0.0309383	0.0309383
S100A9	6280	0.369278	0.400212	-0.0309343	0.0309343
SMG6	23293	0.422919	0.392049	0.0308697	0.0308697
PPP1R14C	81706	0.235354	0.266223	-0.030869	0.030869
NCCRP1	342897	0.3193	0.350117	-0.0308174	0.0308174
ZNF814	730051	0.199408	0.16862	0.0307878	0.0307878
ZAN	7455	0.350787	0.32003	0.0307573	0.0307573
SOSTDC1	25928	0.678314	0.709059	-0.0307445	0.0307445
PIPOX	51268	0.518986	0.549723	-0.0307364	0.0307364
SHCBP1	79801	0.257579	0.288308	-0.0307289	0.0307289
KRBA1	84626	0.451862	0.482585	-0.0307237	0.0307237
COX6B2	125965	0.324658	0.355374	-0.0307158	0.0307158
ADAM8	101	0.568172	0.598836	-0.0306641	0.0306641
BTBD1	53339	0.612464	0.581821	0.0306429	0.0306429
SCD	6319	0.664856	0.634261	0.0305952	0.0305952
CASP8	841	0.60976	0.64034	-0.0305795	0.0305795
SLC41A1	254428	0.300103	0.330657	-0.0305539	0.0305539
ITM2C	81618	0.63931	0.669856	-0.0305459	0.0305459
GINS2	51659	0.599966	0.569493	0.0304732	0.0304732
KLF15	28999	0.144995	0.175414	-0.0304186	0.0304186
MRPS21	54460	0.177503	0.147123	0.0303792	0.0303792
SH3GL2	6456	0.159465	0.189836	-0.0303702	0.0303702
FUZ	80199	0.212877	0.243241	-0.0303646	0.0303646
INPP1	3628	0.274867	0.305224	-0.0303572	0.0303572
FAM60A	58516	0.295465	0.325793	-0.030328	0.030328
GPR19	2842	0.548424	0.578649	-0.0302246	0.0302246
FAM3B	54097	0.78126	0.751047	0.0302129	0.0302129
SERPINE1	5054	0.750382	0.780586	-0.0302042	0.0302042
RYR1	6261	0.220483	0.190286	0.0301966	0.0301966
NETO1	81832	0.640197	0.670329	-0.0301323	0.0301323
NBPF1	55672	0.250796	0.280924	-0.0301273	0.0301273
BCL11A	53335	0.520462	0.550581	-0.0301188	0.0301188
FAM13A	10144	0.298262	0.328369	-0.0301069	0.0301069
AIM2	9447	0.466497	0.496587	-0.0300899	0.0300899
TNN	63923	0.639831	0.609752	0.0300787	0.0300787
GSTP1	2950	0.180278	0.210344	-0.0300663	0.0300663
FURIN	5045	0.493526	0.52349	-0.0299634	0.0299634
MDS2	259283	0.659472	0.689423	-0.0299517	0.0299517
PCDHB13	56123	0.427785	0.397887	0.0298988	0.0298988
LOC100133669	100133669	0.675234	0.70513	-0.0298957	0.0298957
RASL10B	91608	0.382641	0.412497	-0.0298557	0.0298557
SLC19A1	6573	0.498569	0.528417	-0.0298485	0.0298485
CYP26C1	340665	0.315265	0.285484	0.0297812	0.0297812
FMO6P	388714	0.44722	0.47697	-0.0297504	0.0297504
C10orf81	79949	0.687829	0.717558	-0.029729	0.029729
GABRR1	2569	0.304692	0.334405	-0.0297123	0.0297123
CGREF1	10669	0.311305	0.340989	-0.0296842	0.0296842
RPL22L1	200916	0.767417	0.797093	-0.0296758	0.0296758
STXBP6	29091	0.244109	0.273754	-0.0296455	0.0296455
PNMAL1	55228	0.368581	0.398214	-0.0296331	0.0296331
TTC9	23508	0.63951	0.609879	0.0296318	0.0296318
SPTAN1	6709	0.449495	0.419882	0.0296129	0.0296129
CTGF	1490	0.541397	0.571005	-0.0296075	0.0296075
MGC16275	85001	0.699368	0.728958	-0.0295897	0.0295897
GRM5	2915	0.599949	0.57036	0.0295885	0.0295885
CA14	23632	0.436937	0.466511	-0.0295742	0.0295742
FOXN2	3344	0.713797	0.743331	-0.0295343	0.0295343
CHRNB1	1140	0.25242	0.281952	-0.0295314	0.0295314
ATP8A1	10396	0.665946	0.695468	-0.0295214	0.0295214
IL1R2	7850	0.701001	0.730521	-0.0295198	0.0295198
UNC5A	90249	0.645868	0.675384	-0.0295159	0.0295159
SHISA3	152573	0.325399	0.354899	-0.0295004	0.0295004
SCN9A	6335	0.104603	0.134064	-0.0294604	0.0294604
HVCN1	84329	0.552289	0.581748	-0.0294596	0.0294596
ITGA9	3680	0.452645	0.482096	-0.0294511	0.0294511
CST2	1470	0.741115	0.770504	-0.0293883	0.0293883
SORL1	6653	0.570235	0.540848	0.0293871	0.0293871
KLK8	11202	0.505576	0.534957	-0.0293809	0.0293809
AMOTL2	51421	0.769405	0.740095	0.0293097	0.0293097
SFRS1	6426	0.170954	0.141663	0.0292909	0.0292909
NUDT4	11163	0.550915	0.521699	0.0292155	0.0292155
CXCR2	3579	0.581108	0.610308	-0.0292008	0.0292008
CCDC65	85478	0.236879	0.207736	0.0291422	0.0291422
KCNQ3	3786	0.076114	0.105195	-0.0290805	0.0290805
LIPG	9388	0.34265	0.37172	-0.0290702	0.0290702
GBA3	57733	0.59762	0.568576	0.0290436	0.0290436
BCAS4	55653	0.667017	0.696058	-0.0290407	0.0290407
KDELR2	11014	0.771861	0.742824	0.0290376	0.0290376
LAIR1	3903	0.532624	0.561655	-0.0290309	0.0290309
BTBD19	149478	0.61208	0.641074	-0.0289939	0.0289939
COL25A1	84570	0.246422	0.275385	-0.0289629	0.0289629
NMT2	9397	0.722668	0.751626	-0.0289575	0.0289575
C3orf57	165679	0.564296	0.593244	-0.0289481	0.0289481
DDC	1644	0.51065	0.539585	-0.0289347	0.0289347
TSKU	25987	0.452006	0.480927	-0.0289211	0.0289211
USP44	84101	0.606314	0.6352	-0.0288861	0.0288861
C21orf63	59271	0.337527	0.366399	-0.0288717	0.0288717
CXCL6	6372	0.607936	0.636778	-0.0288424	0.0288424
SIGLEC7	27036	0.4788	0.507636	-0.0288366	0.0288366
GPR61	83873	0.711089	0.682254	0.0288344	0.0288344
C6orf168	84553	0.280395	0.309212	-0.0288167	0.0288167
RSPH10B2	728194	0.317103	0.288296	0.0288072	0.0288072
HEY2	23493	0.367482	0.39628	-0.0287976	0.0287976
PIP5K1B	8395	0.274982	0.303771	-0.0287893	0.0287893
KCNE1	3753	0.49028	0.519055	-0.0287754	0.0287754
EXT1	2131	0.487409	0.458643	0.028766	0.028766
MAP1LC3C	440738	0.352432	0.381197	-0.0287658	0.0287658
IRS2	8660	0.501399	0.472672	0.0287269	0.0287269
ZNF608	57507	0.504771	0.476054	0.0287178	0.0287178
NXPH3	11248	0.571584	0.600249	-0.0286647	0.0286647
NCAPG	64151	0.42253	0.451158	-0.0286281	0.0286281
LOC100302640		0.534766	0.506206	0.02856	0.02856
ZMYND8	23613	0.481629	0.453091	0.0285378	0.0285378
DPY19L2	283417	0.168302	0.196835	-0.0285332	0.0285332
IGF2BP1	10642	0.311119	0.33964	-0.0285208	0.0285208
BMP7	655	0.265444	0.293907	-0.0284636	0.0284636
ITGAX	3687	0.383169	0.41163	-0.0284608	0.0284608
SETD1B	23067	0.644104	0.61565	0.0284539	0.0284539
C10orf58	84293	0.532165	0.560613	-0.028448	0.028448
SNX31	169166	0.20576	0.234194	-0.0284338	0.0284338
ZNF826	664701	0.458928	0.430544	0.0283833	0.0283833
TRPV3	162514	0.630244	0.658619	-0.0283752	0.0283752
C1orf230	284485	0.462337	0.490682	-0.0283444	0.0283444
PRTN3	5657	0.520193	0.548536	-0.028343	0.028343
LRP8	7804	0.725674	0.753988	-0.0283141	0.0283141
TOX3	27324	0.38946	0.417758	-0.0282978	0.0282978
CDK14	5218	0.725419	0.697123	0.0282956	0.0282956
CIB1	10519	0.471269	0.442998	0.0282714	0.0282714
CYTSB	92521	0.673416	0.70167	-0.0282539	0.0282539
HLA-DPB2	3116	0.45338	0.481632	-0.0282522	0.0282522
CPE	1363	0.847118	0.818867	0.0282514	0.0282514
TMEM139	135932	0.71643	0.744617	-0.0281872	0.0281872
RALB	5899	0.506062	0.477875	0.0281872	0.0281872
SIRPB1	10326	0.38237	0.410556	-0.0281859	0.0281859
TMEM71	137835	0.399295	0.427454	-0.0281593	0.0281593
CD164L2	388611	0.631946	0.660097	-0.0281511	0.0281511
DKFZp686O24166	374383	0.1627	0.190848	-0.0281486	0.0281486
HK3	3101	0.57936	0.607481	-0.0281219	0.0281219
GSDMC	56169	0.452368	0.480487	-0.0281194	0.0281194
PTGS2	5743	0.259906	0.287996	-0.0280894	0.0280894
ZBP1	81030	0.371596	0.399673	-0.0280772	0.0280772
COCH	1690	0.446899	0.474972	-0.0280725	0.0280725
ABCC6	368	0.341463	0.369521	-0.0280577	0.0280577
RHOH	399	0.587981	0.559963	0.0280177	0.0280177
ABCG5	64240	0.431044	0.45903	-0.0279865	0.0279865
PPP1R3C	5507	0.691134	0.663151	0.0279825	0.0279825
DHDH	27294	0.209393	0.23732	-0.0279273	0.0279273
CPXM2	119587	0.529753	0.557657	-0.0279046	0.0279046
TTC39B	158219	0.409321	0.437186	-0.0278656	0.0278656
LEPR	3953	0.592649	0.564813	0.0278359	0.0278359
FBLN7	129804	0.619495	0.647315	-0.0278194	0.0278194
GK3P	2713	0.469317	0.441514	0.0278032	0.0278032
PTPRN	5798	0.299265	0.327053	-0.0277879	0.0277879
GGTA1	2681	0.471695	0.499473	-0.0277773	0.0277773
ENHO	375704	0.606074	0.633846	-0.0277714	0.0277714
C1orf135	79000	0.357785	0.385544	-0.0277583	0.0277583
PLAT	5327	0.559757	0.532041	0.0277162	0.0277162
ZNF836	162962	0.562319	0.590028	-0.027709	0.027709
CNGA3	1261	0.521725	0.549412	-0.0276865	0.0276865
BTG1	694	0.381299	0.353641	0.027658	0.027658
NEURL	9148	0.404948	0.432597	-0.0276494	0.0276494
KRT32	3882	0.494647	0.522296	-0.0276494	0.0276494
RPH3A	22895	0.742924	0.770562	-0.0276381	0.0276381
LOC341056	341056	0.710201	0.737831	-0.0276301	0.0276301
GPC6	10082	0.292862	0.320477	-0.0276147	0.0276147
ANGPT1	284	0.628773	0.656385	-0.0276112	0.0276112
GLB1L3	112937	0.173384	0.200994	-0.02761	0.02761
DDHD1	80821	0.289119	0.316722	-0.0276026	0.0276026
MNX1	3110	0.570227	0.597807	-0.0275802	0.0275802
GRM6	2916	0.359059	0.386634	-0.0275747	0.0275747
KNDC1	85442	0.12946	0.156995	-0.0275346	0.0275346
C15orf53	400359	0.398454	0.425964	-0.0275096	0.0275096
DDX5	1655	0.461747	0.43428	0.027467	0.027467
C11orf70	85016	0.152641	0.180095	-0.0274536	0.0274536
PHTF1	10745	0.282853	0.310302	-0.0274493	0.0274493
ENPP6	133121	0.312641	0.340086	-0.027445	0.027445
TPBG	7162	0.576391	0.60383	-0.027439	0.027439
NMUR1	10316	0.569782	0.597162	-0.0273799	0.0273799
GIYD2	79008	0.163077	0.135705	0.0273711	0.0273711
BCL2L1	598	0.387524	0.360156	0.0273681	0.0273681
NKAPL	222698	0.767314	0.739958	0.0273561	0.0273561
PCOLCE2	26577	0.278536	0.305882	-0.0273459	0.0273459
SH3RF1	57630	0.727552	0.700216	0.027336	0.027336
DOCK2	1794	0.489498	0.516826	-0.0273281	0.0273281
OSBPL6	114880	0.777896	0.805223	-0.0273267	0.0273267
CACNA1I	8911	0.335661	0.362964	-0.0273026	0.0273026
UCA1	652995	0.696442	0.723744	-0.0273019	0.0273019
GSTA4	2941	0.624264	0.651549	-0.027285	0.027285
MMP27	64066	0.725406	0.698143	0.0272632	0.0272632
NHEJ1	79840	0.0873116	0.114564	-0.0272519	0.0272519
DEPDC6	64798	0.733897	0.706645	0.0272515	0.0272515
SKP1	6500	0.420462	0.393214	0.0272477	0.0272477
CPLX3	594855	0.0817897	0.109031	-0.0272414	0.0272414
C20orf26	26074	0.400593	0.373352	0.0272411	0.0272411
KCNAB2	8514	0.609606	0.636844	-0.0272374	0.0272374
COQ10A	93058	0.498098	0.52532	-0.0272222	0.0272222
C1QTNF9	338872	0.772681	0.799886	-0.0272051	0.0272051
IL18	3606	0.417545	0.444744	-0.0271988	0.0271988
TMEM39A	55254	0.752178	0.725012	0.0271665	0.0271665
DFNB31	25861	0.494707	0.521831	-0.0271235	0.0271235
CYP26A1	1592	0.134612	0.161717	-0.0271053	0.0271053
NCF1	653361	0.439569	0.466669	-0.0271003	0.0271003
PDE4DIP	9659	0.837274	0.810192	0.027082	0.027082
PABPC4L	132430	0.487399	0.51448	-0.027081	0.027081
TAF4B	6875	0.188769	0.215832	-0.0270626	0.0270626
CCDC80	151887	0.81266	0.78564	0.0270199	0.0270199
KIAA0125	9834	0.606501	0.633499	-0.0269979	0.0269979
SLC10A5	347051	0.615371	0.642366	-0.0269943	0.0269943
CAMKK1	84254	0.362836	0.389819	-0.0269832	0.0269832
SGOL1	151648	0.194924	0.221873	-0.0269484	0.0269484
PTDSS1	9791	0.408262	0.435205	-0.0269433	0.0269433
ZNF717	100131827	0.135211	0.162142	-0.0269304	0.0269304
FAM20C	56975	0.731994	0.705066	0.0269278	0.0269278
SEC14L4	284904	0.461669	0.488596	-0.0269265	0.0269265
GOLT1A	127845	0.255617	0.228706	0.0269116	0.0269116
PCSK6	5046	0.724669	0.697783	0.0268851	0.0268851
ABHD12B	145447	0.779763	0.80663	-0.0268669	0.0268669
MT1A	4489	0.478851	0.505715	-0.0268641	0.0268641
LRP2	4036	0.690092	0.663237	0.0268542	0.0268542
TNFAIP3	7128	0.807914	0.781067	0.0268466	0.0268466
VASH2	79805	0.507308	0.53415	-0.0268419	0.0268419
CEP70	80321	0.54158	0.568402	-0.0268222	0.0268222
NLRP9	338321	0.653149	0.679897	-0.0267478	0.0267478
SIRT3	23410	0.628789	0.602047	0.0267424	0.0267424
C1orf59	113802	0.210568	0.237309	-0.0267411	0.0267411
KLK5	25818	0.59761	0.570873	0.0267371	0.0267371
MRPL24	79590	0.502437	0.529139	-0.0267011	0.0267011
BATF3	55509	0.183882	0.210527	-0.0266453	0.0266453
KLHL33	123103	0.693821	0.667177	0.0266438	0.0266438
HEPHL1	341208	0.629128	0.655725	-0.0265974	0.0265974
DENND2D	79961	0.455274	0.48187	-0.0265967	0.0265967
NLRX1	79671	0.0811063	0.0545108	0.0265955	0.0265955
TDRD9	122402	0.546107	0.519532	0.0265747	0.0265747
TMEM133	83935	0.599442	0.572915	0.0265276	0.0265276
PRICKLE1	144165	0.478693	0.505219	-0.0265256	0.0265256
HLF	3131	0.239067	0.265586	-0.0265182	0.0265182
FOXN4	121643	0.530172	0.503656	0.0265161	0.0265161
PRPF40A	55660	0.409538	0.383039	0.0264984	0.0264984
LILRB4	11006	0.369335	0.395824	-0.0264886	0.0264886
CD55	1604	0.471581	0.49805	-0.0264689	0.0264689
KIAA1257	57501	0.507037	0.533477	-0.0264396	0.0264396
SHC3	53358	0.421288	0.447711	-0.0264229	0.0264229
NFIA	4774	0.453975	0.427573	0.0264016	0.0264016
TINAGL1	64129	0.571895	0.598294	-0.0263989	0.0263989
ZNF154	7710	0.410013	0.383639	0.0263738	0.0263738
SLC26A5	375611	0.379417	0.405765	-0.0263485	0.0263485
ADIPOR2	79602	0.460806	0.434469	0.0263365	0.0263365
ECE1	1889	0.585274	0.558962	0.0263119	0.0263119
TBC1D2	55357	0.433748	0.407458	0.02629	0.02629
CD302	9936	0.598306	0.624589	-0.0262823	0.0262823
C4orf39	152756	0.107556	0.133809	-0.0262537	0.0262537
FBLN1	2192	0.616766	0.590527	0.0262389	0.0262389
CRABP1	1381	0.235472	0.261705	-0.0262324	0.0262324
VCAN	1462	0.392832	0.366604	0.0262284	0.0262284
NMNAT3	349565	0.133293	0.159517	-0.0262232	0.0262232
C6orf27	80737	0.114015	0.140196	-0.0261811	0.0261811
GAL	51083	0.759281	0.785429	-0.0261483	0.0261483
TOLLIP	54472	0.506506	0.480377	0.0261297	0.0261297
DACT1	51339	0.354505	0.328402	0.0261031	0.0261031
CCL2	6347	0.330365	0.356409	-0.0260436	0.0260436
LOC148824		0.69755	0.671508	0.0260418	0.0260418
FUT8	2530	0.62959	0.603573	0.0260178	0.0260178
TEF	7008	0.485233	0.459225	0.0260076	0.0260076
SKINTL	391037	0.727238	0.753243	-0.0260051	0.0260051
PCDHB8	56128	0.500653	0.474658	0.0259956	0.0259956
ACSM3	6296	0.206721	0.232715	-0.0259938	0.0259938
CCDC67	159989	0.425168	0.45116	-0.025992	0.025992
FER1L6	654463	0.738932	0.712942	0.0259905	0.0259905
PARVG	64098	0.651318	0.677302	-0.0259849	0.0259849
C14orf33	100129075	0.410893	0.384915	0.0259777	0.0259777
TBCC	6903	0.414412	0.388443	0.0259689	0.0259689
TMPRSS3	64699	0.583073	0.609012	-0.0259387	0.0259387
MTIF2	4528	0.542678	0.568612	-0.0259338	0.0259338
CLK1	1195	0.257182	0.231264	0.025918	0.025918
COL2A1	1280	0.382449	0.408367	-0.0259178	0.0259178
KANK1	23189	0.234349	0.260244	-0.0258955	0.0258955
LXN	56925	0.359229	0.333343	0.0258859	0.0258859
EFNA1	1942	0.572668	0.546812	0.0258557	0.0258557
WISP3	8838	0.742863	0.768711	-0.0258481	0.0258481
LGI1	9211	0.720364	0.694517	0.0258471	0.0258471
CRHR1	1394	0.443297	0.469139	-0.0258421	0.0258421
MYOF	26509	0.464873	0.439042	0.0258308	0.0258308
RND2	8153	0.156967	0.182776	-0.0258091	0.0258091
SARM1	23098	0.417835	0.392041	0.0257945	0.0257945
FBXO2	26232	0.58017	0.554386	0.025784	0.025784
TRPV6	55503	0.506489	0.53227	-0.0257818	0.0257818
PARD6G	84552	0.461348	0.487123	-0.0257753	0.0257753
HS6ST3	266722	0.336525	0.362291	-0.0257658	0.0257658
SKIL	6498	0.694865	0.669107	0.0257579	0.0257579
SPOCK2	9806	0.660963	0.686719	-0.0257566	0.0257566
KIAA0748	9840	0.746019	0.771769	-0.0257504	0.0257504
BACH2	60468	0.483948	0.509666	-0.0257183	0.0257183
LOC606724	606724	0.711104	0.685387	0.025717	0.025717
PROM1	8842	0.446829	0.472524	-0.0256955	0.0256955
PCBP3	54039	0.62249	0.648174	-0.0256837	0.0256837
GALM	130589	0.335105	0.360788	-0.0256833	0.0256833
GIMAP8	155038	0.523647	0.549329	-0.0256818	0.0256818
SLC5A6	8884	0.431892	0.457544	-0.0256523	0.0256523
GRB10	2887	0.516955	0.542607	-0.0256515	0.0256515
FAM92A1	137392	0.295555	0.321197	-0.0256421	0.0256421
GNB1	2782	0.343255	0.317619	0.0256361	0.0256361
NFAM1	150372	0.603453	0.629087	-0.0256341	0.0256341
RHBG	57127	0.647375	0.672991	-0.0256161	0.0256161
DEPDC7	91614	0.552428	0.578029	-0.0256007	0.0256007
C2orf14	100132708	0.674032	0.699625	-0.0255931	0.0255931
LOC148696	148696	0.56707	0.541498	0.0255716	0.0255716
ABP1	26	0.689207	0.714778	-0.0255709	0.0255709
PXMP4	11264	0.114406	0.0888601	0.0255457	0.0255457
IGFALS	3483	0.648161	0.673697	-0.0255365	0.0255365
PTPLAD1	51495	0.476953	0.451457	0.0254967	0.0254967
MYO5A	4644	0.104259	0.129736	-0.0254764	0.0254764
MYO1F	4542	0.324421	0.349895	-0.0254741	0.0254741
NT5C3	51251	0.382363	0.407822	-0.0254593	0.0254593
LRFN5	145581	0.446415	0.42096	0.025455	0.025455
ADRA1B	147	0.134559	0.159967	-0.0254082	0.0254082
GREB1L	80000	0.289126	0.314516	-0.0253904	0.0253904
SLC35E4	339665	0.511447	0.536819	-0.025373	0.025373
COMP	1311	0.384466	0.409829	-0.0253628	0.0253628
DDO	8528	0.42555	0.450911	-0.025362	0.025362
PCDHGA2	56113	0.347529	0.322183	0.0253461	0.0253461
RAN	5901	0.721086	0.695748	0.025338	0.025338
RHCG	51458	0.367274	0.392551	-0.0252772	0.0252772
TMEM64	169200	0.16745	0.192721	-0.0252714	0.0252714
LOC100127888		0.530203	0.555456	-0.0252526	0.0252526
ZFP57	346171	0.616143	0.641393	-0.0252507	0.0252507
ZNF486	90649	0.226994	0.201745	0.025249	0.025249
SERPINA5	5104	0.621348	0.646596	-0.0252487	0.0252487
GK5	256356	0.609375	0.584161	0.0252146	0.0252146
APOBEC3B	9582	0.582952	0.608161	-0.0252096	0.0252096
SLC35F1	222553	0.246722	0.221516	0.0252067	0.0252067
TNFSF13B	10673	0.405507	0.430714	-0.0252067	0.0252067
NUP210L	91181	0.772526	0.747324	0.0252014	0.0252014
NPY5R	4889	0.480614	0.505816	-0.0252014	0.0252014
MATK	4145	0.148025	0.173212	-0.0251862	0.0251862
DCAF4	26094	0.615463	0.640644	-0.0251817	0.0251817
MEX3A	92312	0.093303	0.118476	-0.0251726	0.0251726
PTK2B	2185	0.240223	0.265395	-0.0251712	0.0251712
NTNG1	22854	0.218545	0.24371	-0.0251654	0.0251654
TMEM22	80723	0.436058	0.461203	-0.0251449	0.0251449
SLC4A10	57282	0.186825	0.211963	-0.0251377	0.0251377
MAP1LC3B2	643246	0.695234	0.670099	0.0251356	0.0251356
ZFHX3	463	0.645649	0.620522	0.025127	0.025127
NRIP3	56675	0.190047	0.215172	-0.0251253	0.0251253
DKK1	22943	0.226299	0.251405	-0.025106	0.025106
ZNF107	51427	0.784861	0.759769	0.0250918	0.0250918
TNNI3	7137	0.256396	0.281465	-0.0250689	0.0250689
SLC43A3	29015	0.549663	0.574724	-0.0250613	0.0250613
KLF9	687	0.323544	0.348592	-0.0250478	0.0250478
GDAP1L1	78997	0.248566	0.273611	-0.0250451	0.0250451
OSBPL9	114883	0.17603	0.201075	-0.025045	0.025045
CDK19	23097	0.401145	0.426183	-0.0250383	0.0250383
GUCY2D	3000	0.783939	0.808973	-0.0250343	0.0250343
SULT1C2	6819	0.615907	0.640936	-0.0250285	0.0250285
P2RX4	5025	0.83446	0.809441	0.0250197	0.0250197
OTOA	146183	0.688928	0.713946	-0.0250178	0.0250178
TLX1	3195	0.39077	0.415784	-0.0250142	0.0250142
COBL	23242	0.463282	0.488289	-0.0250072	0.0250072
BTNL9	153579	0.761128	0.736125	0.0250025	0.0250025
COLEC10	10584	0.545351	0.570346	-0.0249949	0.0249949
TEAD2	8463	0.178679	0.203671	-0.0249923	0.0249923
EHHADH	1962	0.610547	0.635533	-0.0249862	0.0249862
SFRS5	6430	0.762525	0.73754	0.0249855	0.0249855
ZNF382	84911	0.0789032	0.103861	-0.0249573	0.0249573
BCL2L14	79370	0.65981	0.684747	-0.024936	0.024936
ST6GALNAC4	27090	0.161348	0.186278	-0.0249303	0.0249303
CACNB2	783	0.167723	0.192646	-0.0249233	0.0249233
NID2	22795	0.734616	0.709698	0.0249182	0.0249182
CHGB	1114	0.395034	0.370124	0.0249099	0.0249099
THBS1	7057	0.728151	0.703251	0.0249007	0.0249007
LOC284023	284023	0.341293	0.366189	-0.0248965	0.0248965
KIAA1267	284058	0.603359	0.578468	0.024891	0.024891
LEMD1	93273	0.590445	0.615304	-0.0248591	0.0248591
NAPA	8775	0.550243	0.525396	0.0248472	0.0248472
CHRNB2	1141	0.455325	0.480169	-0.0248447	0.0248447
RAB31	11031	0.570077	0.545259	0.0248183	0.0248183
PTPRH	5794	0.615526	0.640335	-0.0248081	0.0248081
DMRT2	10655	0.597895	0.622681	-0.0247865	0.0247865
SLC6A17	388662	0.229002	0.25377	-0.0247681	0.0247681
JRK	8629	0.808688	0.83345	-0.024762	0.024762
OSBP2	23762	0.242568	0.267279	-0.024711	0.024711
KBTBD4	55709	0.466642	0.441945	0.0246971	0.0246971
PTPRJ	5795	0.465768	0.490449	-0.0246812	0.0246812
FAM78B	149297	0.235461	0.210781	0.0246796	0.0246796
BASP1	10409	0.186937	0.211614	-0.0246763	0.0246763
LRRC34	151827	0.51835	0.543019	-0.024669	0.024669
SEC14L2	23541	0.704886	0.680218	0.0246683	0.0246683
LBR	3930	0.441173	0.465808	-0.0246343	0.0246343
NAGK	55577	0.479772	0.504391	-0.0246193	0.0246193
LOC653786	653786	0.545668	0.570279	-0.0246116	0.0246116
KCNAB1	7881	0.694225	0.669689	0.0245363	0.0245363
ODF2	4957	0.603282	0.627814	-0.024532	0.024532
ZKSCAN1	7586	0.737789	0.713261	0.0245276	0.0245276
MYO10	4651	0.652425	0.676951	-0.0245259	0.0245259
VWA3A	146177	0.68631	0.710835	-0.024525	0.024525
MAGI3	260425	0.344653	0.320133	0.0245199	0.0245199
CLCNKB	1188	0.164235	0.139716	0.0245191	0.0245191
RUFY4	285180	0.628879	0.653391	-0.0245119	0.0245119
ZNF385D	79750	0.316941	0.341448	-0.0245063	0.0245063
GNG7	2788	0.107832	0.132314	-0.0244823	0.0244823
RIMBP3C	150221	0.722554	0.747	-0.0244459	0.0244459
HMGCLL1	54511	0.510126	0.534537	-0.0244102	0.0244102
TG	7038	0.371653	0.396062	-0.0244092	0.0244092
HOXD1	3231	0.249103	0.273509	-0.024406	0.024406
NPTX2	4885	0.608272	0.583873	0.0243992	0.0243992
KIF13A	63971	0.386877	0.362485	0.0243919	0.0243919
WDR63	126820	0.313471	0.337861	-0.0243904	0.0243904
NOD2	64127	0.449099	0.473487	-0.0243881	0.0243881
CDC14C	168448	0.639287	0.614913	0.0243742	0.0243742
SPG11	80208	0.569534	0.545174	0.0243606	0.0243606
COX6A2	1339	0.18045	0.204801	-0.0243511	0.0243511
ZNF215	7762	0.380227	0.404558	-0.0243305	0.0243305
CYP4F12	66002	0.260679	0.285008	-0.0243296	0.0243296
TSGA10	80705	0.510111	0.485792	0.0243186	0.0243186
PRKAR1A	5573	0.447272	0.422962	0.0243099	0.0243099
PON2	5445	0.475297	0.450994	0.0243027	0.0243027
NFASC	23114	0.203748	0.228031	-0.0242828	0.0242828
LPXN	9404	0.592054	0.616334	-0.0242803	0.0242803
GCOM1	145781	0.443784	0.468062	-0.024278	0.024278
C9orf50	375759	0.774696	0.798973	-0.0242768	0.0242768
SLMO1	10650	0.35944	0.38367	-0.0242305	0.0242305
CDK18	5129	0.562784	0.586996	-0.0242121	0.0242121
STOM	2040	0.487658	0.511865	-0.0242065	0.0242065
GPR77	27202	0.328967	0.353171	-0.0242037	0.0242037
ABCD2	225	0.112795	0.136991	-0.0241966	0.0241966
DYNLL2	140735	0.52318	0.498987	0.0241925	0.0241925
LOC389634		0.323988	0.348169	-0.0241813	0.0241813
ITPR2	3709	0.547824	0.572004	-0.0241807	0.0241807
NCALD	83988	0.738217	0.762394	-0.0241769	0.0241769
CDK5RAP2	55755	0.621302	0.597134	0.0241686	0.0241686
RGS2	5997	0.645983	0.670144	-0.0241613	0.0241613
ZNF695	57116	0.391017	0.415167	-0.0241493	0.0241493
CHST6	4166	0.689283	0.713421	-0.0241388	0.0241388
CKMT1B	1159	0.312695	0.336828	-0.0241333	0.0241333
DAPK1	1612	0.537766	0.561897	-0.0241314	0.0241314
TEC	100124696	0.175639	0.199769	-0.0241299	0.0241299
TXNL4A	10907	0.278439	0.254339	0.0240994	0.0240994
NDUFS2	4720	0.419416	0.443494	-0.0240777	0.0240777
WBSCR28	135886	0.770449	0.746379	0.0240701	0.0240701
WNT7B	7477	0.461796	0.437745	0.024051	0.024051
CXXC4	80319	0.163696	0.18774	-0.024044	0.024044
MYO1D	4642	0.572019	0.548003	0.0240158	0.0240158
FIBIN	387758	0.5743	0.550297	0.0240033	0.0240033
VAV1	7409	0.726597	0.750579	-0.0239828	0.0239828
LYNX1	66004	0.471001	0.494965	-0.0239643	0.0239643
TNF	7124	0.813176	0.83714	-0.0239637	0.0239637
PDLIM1	9124	0.502149	0.478195	0.0239537	0.0239537
DUSP1	1843	0.78226	0.758358	0.0239011	0.0239011
SLC35A3	23443	0.208858	0.232751	-0.0238926	0.0238926
FJX1	24147	0.214085	0.237962	-0.0238774	0.0238774
C10orf41	100131213	0.10327	0.0793953	0.0238749	0.0238749
MFSD4	148808	0.0949109	0.118775	-0.0238645	0.0238645
BEST1	7439	0.438523	0.462353	-0.0238302	0.0238302
TCP11L1	55346	0.161392	0.18522	-0.0238275	0.0238275
L1TD1	54596	0.632114	0.608313	0.0238004	0.0238004
PNMT	5409	0.647407	0.671205	-0.0237977	0.0237977
UBTD2	92181	0.470526	0.446757	0.0237685	0.0237685
ALDH1A1	216	0.585481	0.609233	-0.0237519	0.0237519
PDLIM5	10611	0.447455	0.423705	0.0237498	0.0237498
IRF8	3394	0.652188	0.675935	-0.0237469	0.0237469
MKRN3	7681	0.748472	0.772207	-0.0237351	0.0237351
CNTNAP1	8506	0.8031	0.779368	0.0237328	0.0237328
TMEM91	641649	0.361751	0.38548	-0.0237297	0.0237297
C2orf3	6936	0.306027	0.329745	-0.0237181	0.0237181
SRGAP1	57522	0.786925	0.763213	0.0237118	0.0237118
CUL3	8452	0.748945	0.725258	0.0236865	0.0236865
STK39	27347	0.471107	0.494786	-0.023679	0.023679
EMID1	129080	0.572677	0.596344	-0.0236676	0.0236676
MIR17HG	407975	0.360969	0.384634	-0.023665	0.023665
SCAMP4	113178	0.421234	0.444898	-0.0236637	0.0236637
DUT	1854	0.305292	0.328954	-0.0236624	0.0236624
THUMPD2	80745	0.818738	0.795079	0.0236589	0.0236589
PXN	5829	0.694294	0.670641	0.0236531	0.0236531
YPEL3	83719	0.601415	0.577782	0.0236328	0.0236328
PANX2	56666	0.669526	0.693153	-0.0236274	0.0236274
NIPAL3	57185	0.582059	0.605685	-0.0236265	0.0236265
CD63	967	0.603381	0.579766	0.023615	0.023615
TRIM29	23650	0.803754	0.827312	-0.0235576	0.0235576
DCN	1634	0.714066	0.690511	0.0235548	0.0235548
SLC44A5	204962	0.580744	0.604269	-0.0235247	0.0235247
ABLIM1	3983	0.561358	0.584876	-0.0235181	0.0235181
FOSL2	2355	0.439673	0.416156	0.0235169	0.0235169
COL8A1	1295	0.522067	0.498571	0.023496	0.023496
LRRIQ4	344657	0.692781	0.716268	-0.0234872	0.0234872
CHRM1	1128	0.619809	0.643263	-0.0234536	0.0234536
ANKRD35	148741	0.437673	0.461117	-0.0234447	0.0234447
PHF7	51533	0.276471	0.253031	0.0234399	0.0234399
C13orf38	728591	0.123446	0.146884	-0.0234381	0.0234381
SEMA4F	10505	0.50011	0.523504	-0.0233949	0.0233949
CSRP2	1466	0.338174	0.361543	-0.0233696	0.0233696
COL5A2	1290	0.826251	0.802893	0.0233585	0.0233585
BAI1	575	0.103843	0.127184	-0.0233406	0.0233406
PVRL3	25945	0.190371	0.213678	-0.0233071	0.0233071
SYT9	143425	0.26871	0.292	-0.0232901	0.0232901
NBPF4	148545	0.786439	0.763153	0.023286	0.023286
ACSS3	79611	0.512516	0.489239	0.0232771	0.0232771
WDR64	128025	0.725312	0.70204	0.0232722	0.0232722
IL28RA	163702	0.0964911	0.119747	-0.0232561	0.0232561
GPR37L1	9283	0.515451	0.492196	0.0232549	0.0232549
TNFSF8	944	0.690199	0.713416	-0.0232172	0.0232172
GLDN	342035	0.638095	0.661271	-0.0231764	0.0231764
ALOX15B	247	0.453261	0.476426	-0.0231654	0.0231654
ZNF75A	7627	0.294891	0.271762	0.0231287	0.0231287
DTNB	1838	0.467926	0.491046	-0.0231202	0.0231202
CLIP4	79745	0.380935	0.404027	-0.0230919	0.0230919
ABRA	137735	0.724316	0.747406	-0.0230899	0.0230899
ZNF423	23090	0.3456	0.322514	0.0230862	0.0230862
MRPS30	10884	0.62017	0.59709	0.0230809	0.0230809
FZD4	8322	0.683651	0.660571	0.0230801	0.0230801
XAF1	54739	0.227491	0.250569	-0.0230785	0.0230785
C3orf18	51161	0.183484	0.160406	0.0230784	0.0230784
ETV4	2118	0.321757	0.344833	-0.0230764	0.0230764
PLEKHM3	389072	0.636292	0.659362	-0.0230698	0.0230698
BACH1	571	0.48097	0.457909	0.0230612	0.0230612
ROD1	9991	0.398757	0.421817	-0.0230598	0.0230598
GBF1	8729	0.51811	0.495066	0.0230442	0.0230442
AKR1B1	231	0.33765	0.314611	0.0230396	0.0230396
RCAN1	1827	0.441294	0.464303	-0.0230087	0.0230087
MMP7	4316	0.507235	0.530226	-0.0229913	0.0229913
VWDE	221806	0.26519	0.288176	-0.0229862	0.0229862
PLXNA2	5362	0.224541	0.247523	-0.0229821	0.0229821
HUS1	3364	0.577589	0.600563	-0.0229747	0.0229747
CTSG	1511	0.474609	0.497571	-0.0229625	0.0229625
HOXB4	3214	0.254476	0.277422	-0.0229467	0.0229467
ZNF506	440515	0.104072	0.0811557	0.0229167	0.0229167
PCDH18	54510	0.827801	0.804887	0.022914	0.022914
MAGI1	9223	0.507557	0.484644	0.0229123	0.0229123
ADAMTSL1	92949	0.678124	0.655218	0.0229059	0.0229059
PTPRK	5796	0.359844	0.382741	-0.0228973	0.0228973
LOC134466		0.649057	0.626164	0.0228936	0.0228936
ICMT	23463	0.421911	0.399022	0.0228883	0.0228883
CDCA7	83879	0.17807	0.200947	-0.0228766	0.0228766
KDELC1	79070	0.184461	0.161587	0.022874	0.022874
C8orf31	286122	0.449995	0.472841	-0.0228461	0.0228461
CASP6	839	0.279988	0.257143	0.022845	0.022845
HBB	3043	0.681753	0.704597	-0.022844	0.022844
ZNF407	55628	0.694786	0.671943	0.0228433	0.0228433
CHL1	10752	0.326044	0.303227	0.022817	0.022817
SNORA39	677821	0.793054	0.770255	0.022799	0.022799
QRFPR	84109	0.193576	0.216369	-0.0227933	0.0227933
FEZ1	9638	0.768821	0.746071	0.0227497	0.0227497
SPTBN2	6712	0.517364	0.540109	-0.0227451	0.0227451
TPM1	7168	0.516862	0.494127	0.0227343	0.0227343
WIPF3	644150	0.532273	0.554987	-0.0227138	0.0227138
RTN4IP1	84816	0.773504	0.796214	-0.0227101	0.0227101
CPOX	1371	0.702335	0.679625	0.0227097	0.0227097
KCNQ4	9132	0.0794637	0.102171	-0.0227078	0.0227078
CSDAP1	440359	0.480015	0.457351	0.022664	0.022664
PVRL4	81607	0.478323	0.500979	-0.022656	0.022656
NRXN1	9378	0.45288	0.475522	-0.0226416	0.0226416
DNAH2	146754	0.542879	0.565516	-0.0226372	0.0226372
EMCN	51705	0.663373	0.686001	-0.0226274	0.0226274
FAM111A	63901	0.430616	0.407992	0.0226244	0.0226244
GCNT2	2651	0.380392	0.402999	-0.022607	0.022607
CPEB4	80315	0.625995	0.603403	0.0225914	0.0225914
CD320	51293	0.531665	0.554229	-0.0225644	0.0225644
LAMB3	3914	0.794035	0.81659	-0.022555	0.022555
DFNA5	1687	0.260823	0.283374	-0.0225513	0.0225513
MPPED1	758	0.648204	0.670728	-0.0225242	0.0225242
TNFRSF18	8784	0.160501	0.183025	-0.0225238	0.0225238
C8orf34	116328	0.732581	0.755099	-0.0225182	0.0225182
KMO	8564	0.557057	0.579573	-0.0225161	0.0225161
RAMP1	10267	0.542861	0.565375	-0.0225141	0.0225141
IGFBP4	3487	0.68185	0.659348	0.022502	0.022502
MTAP	4507	0.300492	0.277994	0.0224985	0.0224985
INPP5J	27124	0.731653	0.754146	-0.022493	0.022493
TARBP1	6894	0.360459	0.382937	-0.0224782	0.0224782
PPDPF	79144	0.458725	0.436253	0.0224712	0.0224712
MS4A4A	51338	0.717449	0.739919	-0.0224696	0.0224696
LASS6	253782	0.473375	0.450907	0.0224682	0.0224682
DOCK4	9732	0.592442	0.614906	-0.022464	0.022464
LOC100128288	100128288	0.477867	0.500324	-0.0224575	0.0224575
UBE2MP1	606551	0.47218	0.494637	-0.0224568	0.0224568
WDR86	349136	0.382572	0.360127	0.022445	0.022445
ZNF876P	642280	0.194282	0.171839	0.0224428	0.0224428
GRK4	2868	0.24162	0.264063	-0.0224424	0.0224424
RGMB	285704	0.665131	0.642711	0.0224208	0.0224208
DLC1	10395	0.710819	0.688409	0.0224093	0.0224093
TKT	7086	0.478335	0.500739	-0.0224042	0.0224042
NFIX	4784	0.676377	0.653991	0.0223859	0.0223859
A2ML1	144568	0.669266	0.69165	-0.0223842	0.0223842
ZNF714	148206	0.241841	0.264198	-0.0223577	0.0223577
SLITRK5	26050	0.130393	0.152735	-0.0223428	0.0223428
MYBL2	4605	0.0698885	0.0922086	-0.0223201	0.0223201
LY6K	54742	0.604578	0.582259	0.0223188	0.0223188
D4S234E	27065	0.264668	0.28698	-0.0223115	0.0223115
SPINK2	6691	0.457464	0.479761	-0.0222967	0.0222967
SNX22	79856	0.161083	0.183374	-0.0222915	0.0222915
GLRX2	51022	0.558884	0.581166	-0.0222821	0.0222821
RHBDL2	54933	0.639155	0.66142	-0.0222647	0.0222647
SEC61G	23480	0.838625	0.81637	0.0222559	0.0222559
MAK	4117	0.821292	0.799048	0.0222437	0.0222437
B3GAT1	27087	0.296894	0.319134	-0.0222408	0.0222408
ACRBP	84519	0.606253	0.628493	-0.0222406	0.0222406
ADD2	119	0.328418	0.350649	-0.0222307	0.0222307
FAM176B	55194	0.495638	0.473417	0.0222206	0.0222206
PPP1R15A	23645	0.850357	0.828136	0.0222206	0.0222206
FBN3	84467	0.618299	0.640516	-0.0222163	0.0222163
C2orf58	285154	0.388076	0.410292	-0.0222154	0.0222154
FAM19A5	25817	0.280261	0.302464	-0.0222034	0.0222034
TEKT3	64518	0.0784181	0.100619	-0.0222007	0.0222007
C19orf59	199675	0.432725	0.45492	-0.0221955	0.0221955
SLC4A1	6521	0.708336	0.730526	-0.02219	0.02219
ZNF238	10472	0.538446	0.560634	-0.0221877	0.0221877
C11orf9	745	0.604782	0.626966	-0.0221846	0.0221846
ZNF90	7643	0.287315	0.265135	0.0221797	0.0221797
IGFBP7	3490	0.586539	0.564361	0.0221783	0.0221783
PDXP	57026	0.352084	0.329907	0.0221765	0.0221765
CDSN	1041	0.683759	0.70593	-0.0221706	0.0221706
PLCD1	5333	0.481854	0.504019	-0.0221653	0.0221653
NUAK1	9891	0.631504	0.609339	0.0221649	0.0221649
CPA2	1358	0.38213	0.35997	0.0221602	0.0221602
HLA-DOA	3111	0.445487	0.467636	-0.0221496	0.0221496
LONRF2	164832	0.193137	0.215275	-0.0221385	0.0221385
ST3GAL6	10402	0.189111	0.211238	-0.022127	0.022127
MSX2	4488	0.661047	0.638936	0.0221111	0.0221111
PTHLH	5744	0.39904	0.376934	0.0221061	0.0221061
IQSEC3	440073	0.455747	0.477838	-0.0220907	0.0220907
LOC286367		0.725806	0.703716	0.0220898	0.0220898
MIPEP	4285	0.545327	0.523264	0.0220631	0.0220631
HTR6	3362	0.678933	0.700994	-0.0220614	0.0220614
ZNF492	57615	0.286366	0.308422	-0.0220562	0.0220562
NELF	26012	0.628191	0.650231	-0.0220401	0.0220401
TNFSF14	8740	0.479684	0.501703	-0.0220199	0.0220199
ETV5	2119	0.099141	0.121158	-0.0220172	0.0220172
WNT3A	89780	0.688202	0.710211	-0.0220087	0.0220087
HLA-DMB	3109	0.676376	0.698379	-0.0220023	0.0220023
ZNF660	285349	0.376233	0.39823	-0.0219971	0.0219971
PDC	5132	0.836483	0.814494	0.0219889	0.0219889
SDC4	6385	0.671335	0.649367	0.0219685	0.0219685
LOC389458		0.65043	0.672395	-0.0219649	0.0219649
MRPS27	23107	0.525487	0.503532	0.0219549	0.0219549
L3MBTL4	91133	0.20453	0.226485	-0.0219542	0.0219542
ALX3	257	0.269333	0.291275	-0.0219421	0.0219421
IMPDH1	3614	0.126426	0.148368	-0.0219415	0.0219415
SPTBN5	51332	0.59867	0.620609	-0.0219384	0.0219384
C10orf108	414235	0.869068	0.890991	-0.0219232	0.0219232
TMEM108	66000	0.121487	0.143379	-0.0218919	0.0218919
FABP4	2167	0.82276	0.80088	0.0218799	0.0218799
ARAP2	116984	0.155214	0.177066	-0.0218527	0.0218527
PPP3CA	5530	0.494453	0.516279	-0.0218267	0.0218267
GPT	2875	0.681132	0.702955	-0.0218228	0.0218228
KIAA0146	23514	0.294676	0.27286	0.0218162	0.0218162
SPAG6	9576	0.610414	0.588601	0.0218134	0.0218134
CD48	962	0.54598	0.567789	-0.021809	0.021809
WDR67	93594	0.738487	0.760291	-0.0218045	0.0218045
LRRC43	254050	0.288752	0.310548	-0.0217955	0.0217955
ZNF662	389114	0.530766	0.508994	0.0217721	0.0217721
ENPEP	2028	0.7894	0.767632	0.0217677	0.0217677
SGCE	8910	0.774456	0.752697	0.0217591	0.0217591
MSL3L2	151507	0.328699	0.30694	0.021759	0.021759
TIMD4	91937	0.370272	0.392028	-0.0217552	0.0217552
FCRL2	79368	0.798369	0.776621	0.0217482	0.0217482
HIST1H3C	8352	0.276737	0.29848	-0.0217425	0.0217425
PRKAG2	51422	0.204172	0.225898	-0.0217261	0.0217261
NCF1C	654817	0.387756	0.409481	-0.0217243	0.0217243
PARK7	11315	0.482628	0.460908	0.0217204	0.0217204
ITK	3702	0.668068	0.68977	-0.0217024	0.0217024
OR3A2	4995	0.764045	0.785746	-0.0217003	0.0217003
LOC389332	389332	0.604288	0.625971	-0.0216822	0.0216822
TTLL1	25809	0.381162	0.359506	0.0216566	0.0216566
SCN7A	6332	0.572443	0.594085	-0.021642	0.021642
C3orf39	84892	0.486591	0.508232	-0.021641	0.021641
CEL	1056	0.71548	0.737117	-0.0216374	0.0216374
PRR18	285800	0.279994	0.301629	-0.0216347	0.0216347
EGLN1	54583	0.112775	0.134383	-0.0216077	0.0216077
PCP4L1	654790	0.100427	0.122024	-0.0215967	0.0215967
BLMH	642	0.163894	0.18547	-0.0215762	0.0215762
TREML1	340205	0.572028	0.593596	-0.0215675	0.0215675
MSH3	4437	0.739979	0.718418	0.0215616	0.0215616
FAM84A	151354	0.321338	0.342885	-0.0215469	0.0215469
C6orf174	387104	0.526653	0.505112	0.021541	0.021541
CHST4	10164	0.478914	0.50045	-0.0215365	0.0215365
CCKAR	886	0.73603	0.714528	0.0215026	0.0215026
LOC154822		0.734428	0.755925	-0.0214967	0.0214967
TWIST1	7291	0.261164	0.282659	-0.0214948	0.0214948
MBTPS1	8720	0.51698	0.495486	0.0214938	0.0214938
DNAH11	8701	0.440997	0.462467	-0.0214699	0.0214699
SLCO4C1	353189	0.128006	0.149465	-0.0214583	0.0214583
GPRC5B	51704	0.547687	0.569144	-0.021457	0.021457
TMEM63B	55362	0.438329	0.459786	-0.0214563	0.0214563
CPNE4	131034	0.232304	0.25376	-0.0214556	0.0214556
HOXD11	3237	0.37219	0.39364	-0.0214501	0.0214501
SLCO3A1	28232	0.612952	0.6344	-0.0214478	0.0214478
COL12A1	1303	0.579711	0.601155	-0.0214434	0.0214434
PRPH2	5961	0.716411	0.694972	0.0214386	0.0214386
KBTBD11	9920	0.247192	0.268625	-0.0214332	0.0214332
MADCAM1	8174	0.247106	0.268536	-0.0214298	0.0214298
AMN	81693	0.741866	0.763292	-0.0214254	0.0214254
MUC5B	727897	0.379101	0.400523	-0.0214222	0.0214222
C3orf32	51066	0.557231	0.578645	-0.021414	0.021414
IL12RB1	3594	0.54615	0.56756	-0.0214103	0.0214103
LINGO4	339398	0.711022	0.732424	-0.0214023	0.0214023
PNPLA3	80339	0.60524	0.626642	-0.0214017	0.0214017
CADM2	253559	0.196541	0.217933	-0.0213915	0.0213915
ZNF529	57711	0.183195	0.204585	-0.02139	0.02139
DIRAS1	148252	0.234092	0.255477	-0.0213852	0.0213852
TLR4	7099	0.269977	0.291356	-0.0213783	0.0213783
RAC2	5880	0.537422	0.558798	-0.0213769	0.0213769
F12	2161	0.328193	0.306834	0.0213591	0.0213591
ASPA	443	0.539056	0.560414	-0.0213581	0.0213581
MT1M	4499	0.279192	0.300543	-0.0213513	0.0213513
SETMAR	6419	0.356763	0.335413	0.0213501	0.0213501
SCARB1	949	0.116019	0.137362	-0.0213432	0.0213432
ZNF582	147948	0.159969	0.181311	-0.0213414	0.0213414
ICAM5	7087	0.147383	0.168723	-0.0213406	0.0213406
PURG	29942	0.536243	0.514923	0.0213207	0.0213207
THBD	7056	0.218333	0.197021	0.0213121	0.0213121
HOXB8	3218	0.667313	0.688624	-0.0213108	0.0213108
DYNLRB2	83657	0.689429	0.668131	0.0212977	0.0212977
AHNAK	79026	0.230425	0.20913	0.0212947	0.0212947
MAN1A1	4121	0.200866	0.222155	-0.0212897	0.0212897
KIAA1804	84451	0.160738	0.182022	-0.0212847	0.0212847
RNF19A	25897	0.739075	0.760356	-0.0212811	0.0212811
SC65	10609	0.312667	0.333946	-0.0212794	0.0212794
FAM83E	54854	0.402541	0.423813	-0.0212725	0.0212725
MRFAP1	93621	0.455291	0.434037	0.0212542	0.0212542
HUNK	30811	0.23882	0.217575	0.0212454	0.0212454
PDZK1	5174	0.652205	0.630963	0.021242	0.021242
OBP2A	29991	0.779674	0.800898	-0.0212235	0.0212235
RELN	5649	0.302417	0.323635	-0.0212173	0.0212173
C21orf88	114041	0.165677	0.186874	-0.0211972	0.0211972
STMN1	3925	0.774674	0.795871	-0.0211972	0.0211972
SNORD116-28	100033820	0.649582	0.62839	0.0211919	0.0211919
RRM2	6241	0.743638	0.764829	-0.0211914	0.0211914
TMEM74	157753	0.268706	0.289893	-0.0211874	0.0211874
S100A13	6284	0.51003	0.488843	0.0211871	0.0211871
VRK2	7444	0.685343	0.706528	-0.0211855	0.0211855
FBLL1	345630	0.176584	0.197767	-0.0211831	0.0211831
LOC100130933		0.703732	0.682577	0.0211556	0.0211556
TM7SF4	81501	0.699373	0.720528	-0.0211545	0.0211545
ZC3HAV1	56829	0.385545	0.364404	0.0211407	0.0211407
WNT2B	7482	0.536324	0.515204	0.0211206	0.0211206
GLS2	27165	0.451369	0.47248	-0.0211115	0.0211115
FBN2	2201	0.184144	0.205253	-0.0211097	0.0211097
C14orf72	145200	0.601727	0.622833	-0.0211061	0.0211061
ARHGEF3	50650	0.372954	0.394032	-0.0210778	0.0210778
CDA	978	0.527283	0.548347	-0.0210638	0.0210638
KIAA0319L	79932	0.412118	0.391056	0.0210616	0.0210616
ADAMTS5	11096	0.751174	0.730117	0.0210576	0.0210576
C14orf159	80017	0.369703	0.348662	0.0210414	0.0210414
LGALS9B	284194	0.197544	0.218585	-0.0210406	0.0210406
REV1	51455	0.390843	0.369803	0.0210401	0.0210401
NCF4	4689	0.570998	0.592037	-0.0210394	0.0210394
IGFL3	388555	0.628894	0.649931	-0.0210371	0.0210371
LRRN1	57633	0.178915	0.199952	-0.0210362	0.0210362
KIFC1	3833	0.498015	0.476987	0.0210283	0.0210283
CTDSP1	58190	0.461163	0.44014	0.021023	0.021023
TNFRSF11B	4982	0.324063	0.345071	-0.021008	0.021008
GEFT	115557	0.815737	0.794731	0.0210061	0.0210061
LGR4	55366	0.334203	0.355202	-0.0209988	0.0209988
GRAMD3	65983	0.645935	0.624938	0.0209973	0.0209973
PPP2CA	5515	0.640241	0.619253	0.0209885	0.0209885
DAPL1	92196	0.250445	0.271434	-0.0209883	0.0209883
FAT4	79633	0.418988	0.398007	0.0209812	0.0209812
C6orf176	90632	0.129534	0.150515	-0.0209805	0.0209805
KRT17	3872	0.658137	0.679107	-0.0209703	0.0209703
CBLC	23624	0.527503	0.506543	0.0209596	0.0209596
KCNE3	10008	0.716453	0.73741	-0.0209572	0.0209572
RRN3P1	730092	0.271758	0.250809	0.0209489	0.0209489
ZNF804A	91752	0.444327	0.465255	-0.0209287	0.0209287
PATZ1	23598	0.399383	0.378462	0.0209213	0.0209213
C14orf64	388011	0.360642	0.381554	-0.0209116	0.0209116
KCNN4	3783	0.36848	0.389384	-0.0209038	0.0209038
SYT13	57586	0.151853	0.17274	-0.0208876	0.0208876
AKR1B15	441282	0.682039	0.702924	-0.0208845	0.0208845
IL4R	3566	0.466287	0.487165	-0.0208782	0.0208782
ODC1	4953	0.33471	0.355588	-0.0208773	0.0208773
CD163	9332	0.548753	0.527881	0.0208724	0.0208724
PHPT1	29085	0.469936	0.449067	0.0208689	0.0208689
TRIP6	7205	0.581511	0.602379	-0.0208673	0.0208673
MSRB2	22921	0.440613	0.461464	-0.0208515	0.0208515
NCF2	4688	0.623396	0.644242	-0.0208459	0.0208459
CTNNA1	1495	0.675265	0.654419	0.0208458	0.0208458
FUCA1	2517	0.62795	0.607113	0.0208369	0.0208369
MSC	9242	0.442629	0.421801	0.0208271	0.0208271
DYNC2LI1	51626	0.782801	0.761985	0.0208159	0.0208159
TREM2	54209	0.686193	0.707002	-0.020809	0.020809
AUTS2	26053	0.603567	0.58276	0.0208075	0.0208075
UBXN10	127733	0.309774	0.330578	-0.0208043	0.0208043
NPY1R	4886	0.613694	0.634497	-0.0208026	0.0208026
ENAH	55740	0.417108	0.396307	0.0208009	0.0208009
LOC283050		0.682956	0.662158	0.0207979	0.0207979
C17orf51	339263	0.20364	0.224437	-0.0207972	0.0207972
PLA2G3	50487	0.728707	0.749504	-0.0207968	0.0207968
PLEK2	26499	0.575542	0.596334	-0.0207922	0.0207922
ASIP	434	0.354833	0.334064	0.0207695	0.0207695
ADH1C	126	0.588714	0.567946	0.0207675	0.0207675
DCDC2	51473	0.414463	0.435222	-0.0207586	0.0207586
VIM	7431	0.247298	0.268056	-0.0207574	0.0207574
MITF	4286	0.756173	0.735416	0.020757	0.020757
USP40	55230	0.391468	0.370713	0.0207549	0.0207549
TMEM40	55287	0.449132	0.469866	-0.0207346	0.0207346
PTGER3	5733	0.774667	0.753937	0.0207297	0.0207297
ZNF483	158399	0.372352	0.393047	-0.0206945	0.0206945
RPA2	6118	0.118572	0.0978813	0.0206912	0.0206912
SLC34A2	10568	0.374922	0.395598	-0.0206763	0.0206763
TBC1D19	55296	0.650886	0.630216	0.02067	0.02067
SLC5A4	6527	0.698396	0.719064	-0.0206676	0.0206676
RCN1	5954	0.157605	0.178271	-0.0206666	0.0206666
NFKBIZ	64332	0.79249	0.771831	0.0206591	0.0206591
NHEDC2	133308	0.77623	0.796886	-0.0206553	0.0206553
GRIN2A	2903	0.306499	0.285844	0.0206544	0.0206544
CD247	919	0.797157	0.817806	-0.0206487	0.0206487
FBXO40	51725	0.583561	0.562929	0.0206311	0.0206311
FAM198B	51313	0.509697	0.489066	0.0206308	0.0206308
SLC25A27	9481	0.102853	0.123482	-0.0206294	0.0206294
SYK	6850	0.249601	0.270221	-0.0206205	0.0206205
TRIM36	55521	0.497181	0.517784	-0.0206023	0.0206023
PRIMA1	145270	0.350437	0.371039	-0.0206021	0.0206021
TMTC2	160335	0.708157	0.68756	0.0205967	0.0205967
NOV	4856	0.0624721	0.0830634	-0.0205913	0.0205913
KIAA1370	56204	0.276518	0.255937	0.0205814	0.0205814
C7orf46	340277	0.474957	0.454381	0.0205761	0.0205761
DNMBP	23268	0.633084	0.612517	0.0205676	0.0205676
DAPP1	27071	0.681744	0.702311	-0.0205666	0.0205666
ARPC5	10092	0.678437	0.657873	0.0205639	0.0205639
C6orf59	79992	0.840037	0.819475	0.0205616	0.0205616
BCO2	83875	0.184774	0.205332	-0.0205578	0.0205578
SNAP25	6616	0.150745	0.171289	-0.0205444	0.0205444
KCNE4	23704	0.54835	0.527819	0.020531	0.020531
SLPI	6590	0.320963	0.34149	-0.0205271	0.0205271
C21orf59	56683	0.252255	0.231734	0.0205205	0.0205205
LILRA2	11027	0.340181	0.360688	-0.0205073	0.0205073
TSPAN32	10077	0.725787	0.746266	-0.0204793	0.0204793
NOP58	51602	0.596922	0.617398	-0.0204764	0.0204764
HOXC11	3227	0.339238	0.35971	-0.0204716	0.0204716
SCIN	85477	0.409866	0.430334	-0.0204675	0.0204675
TRIP10	9322	0.486343	0.50681	-0.0204666	0.0204666
JARID2	3720	0.595263	0.615705	-0.0204418	0.0204418
TBC1D3G	101060321	0.453667	0.474088	-0.0204214	0.0204214
GPR153	387509	0.664412	0.684829	-0.0204176	0.0204176
ACER2	340485	0.193346	0.213759	-0.0204129	0.0204129
FYCO1	79443	0.45095	0.430538	0.0204112	0.0204112
SSR3	6747	0.731561	0.71116	0.0204007	0.0204007
CDCP2	200008	0.472813	0.493213	-0.0204002	0.0204002
CTPS	1503	0.352016	0.372383	-0.0203667	0.0203667
CAST	831	0.469065	0.489432	-0.0203665	0.0203665
PHLPP1	23239	0.34509	0.324726	0.0203635	0.0203635
DDX21	9188	0.400465	0.420822	-0.0203576	0.0203576
CD40	958	0.524308	0.544652	-0.020344	0.020344
ACLY	47	0.465493	0.445153	0.0203395	0.0203395
BMP8B	656	0.202873	0.22319	-0.0203165	0.0203165
PPM1K	152926	0.159049	0.179362	-0.0203139	0.0203139
RBP5	83758	0.78896	0.809229	-0.0202693	0.0202693
TTC12	54970	0.485302	0.465042	0.0202594	0.0202594
MYH13	8735	0.594234	0.61449	-0.0202566	0.0202566
CIRBP	1153	0.434645	0.414391	0.0202547	0.0202547
ENTPD5	957	0.821023	0.800773	0.0202502	0.0202502
TNFSF11	8600	0.302128	0.322375	-0.0202465	0.0202465
AGL	178	0.319804	0.340049	-0.0202449	0.0202449
C8orf48	157773	0.194111	0.173869	0.0202419	0.0202419
PLCG2	5336	0.717054	0.737292	-0.0202381	0.0202381
PRTG	283659	0.137634	0.157868	-0.0202339	0.0202339
SLC5A1	6523	0.511332	0.53156	-0.020228	0.020228
LPL	4023	0.325529	0.345754	-0.0202252	0.0202252
LOC286002		0.154029	0.174246	-0.0202165	0.0202165
COL5A3	50509	0.578738	0.558522	0.0202165	0.0202165
ZFP28	140612	0.158074	0.137858	0.0202157	0.0202157
TMEM101	84336	0.547974	0.527765	0.0202091	0.0202091
SYN2	6854	0.415532	0.435737	-0.0202053	0.0202053
NDN	4692	0.530327	0.510124	0.0202034	0.0202034
GDPD3	79153	0.545713	0.565916	-0.0202023	0.0202023
KIAA0922	23240	0.421157	0.441345	-0.0201885	0.0201885
C20orf54	113278	0.279822	0.300009	-0.0201864	0.0201864
MIDN	90007	0.695585	0.675423	0.0201623	0.0201623
SNX9	51429	0.504721	0.484564	0.0201566	0.0201566
C9orf24	84688	0.348199	0.368348	-0.0201486	0.0201486
PSIMCT-1	100101490	0.426056	0.40591	0.0201455	0.0201455
GLRA3	8001	0.344697	0.364839	-0.0201422	0.0201422
C1orf88	128344	0.208945	0.229077	-0.0201318	0.0201318
PYGB	5834	0.673551	0.653445	0.0201054	0.0201054
CDKN2BAS	100048912	0.646582	0.666685	-0.0201037	0.0201037
LOC80054		0.314067	0.334163	-0.0200968	0.0200968
C19orf23	148046	0.210856	0.23095	-0.0200938	0.0200938
IRX6	79190	0.765103	0.785193	-0.0200902	0.0200902
FAM5B	57795	0.044273	0.0643619	-0.020089	0.020089
TBC1D3C	414060	0.674594	0.694679	-0.0200855	0.0200855
KCNH4	23415	0.344797	0.364877	-0.0200798	0.0200798
PCDHA3	56145	0.48457	0.464491	0.020079	0.020079
SH3GL3	6457	0.752818	0.772888	-0.0200702	0.0200702
PACSIN1	29993	0.530933	0.551001	-0.0200679	0.0200679
LPIN1	23175	0.703121	0.723188	-0.0200675	0.0200675
FAM110B	90362	0.488106	0.468054	0.0200515	0.0200515
SNORD116-20	100033431	0.819654	0.799607	0.0200469	0.0200469
KLHDC7A	127707	0.651995	0.631949	0.0200455	0.0200455
DMRTA1	63951	0.220546	0.240583	-0.0200376	0.0200376
EFHA2	286097	0.148819	0.128783	0.0200363	0.0200363
CD69	969	0.731888	0.751923	-0.0200346	0.0200346
BIRC7	79444	0.757906	0.77794	-0.0200341	0.0200341
DACT2	168002	0.376328	0.396347	-0.0200195	0.0200195
TC2N	123036	0.225053	0.24507	-0.0200162	0.0200162
ZKSCAN3	80317	0.832714	0.812702	0.020012	0.020012
FGF18	8817	0.719083	0.739093	-0.0200094	0.0200094
KLC3	147700	0.335475	0.355474	-0.0199983	0.0199983
ST8SIA5	29906	0.237326	0.257319	-0.019993	0.019993
COQ3	51805	0.518376	0.538356	-0.0199807	0.0199807
C1orf190	541468	0.425256	0.44523	-0.0199741	0.0199741
LMO2	4005	0.54293	0.562901	-0.0199704	0.0199704
SLC6A11	6538	0.532878	0.552847	-0.0199684	0.0199684
KCNA1	3736	0.377006	0.357039	0.0199669	0.0199669
TMIGD2	126259	0.704326	0.72429	-0.0199636	0.0199636
DGKE	8526	0.537997	0.557955	-0.0199583	0.0199583
SCARA3	51435	0.431012	0.450967	-0.0199553	0.0199553
GTSF1L	149699	0.746322	0.766278	-0.0199553	0.0199553
GPR15	2838	0.832262	0.812312	0.0199499	0.0199499
CEP152	22995	0.506497	0.526435	-0.0199377	0.0199377
KAZALD1	81621	0.569971	0.550057	0.0199141	0.0199141
DOK7	285489	0.703379	0.723291	-0.019912	0.019912
C16orf91	283951	0.806257	0.826161	-0.0199044	0.0199044
CD97	976	0.178229	0.198106	-0.0198773	0.0198773
CAMP	820	0.700963	0.720834	-0.0198709	0.0198709
CENPN	55839	0.532417	0.552287	-0.0198702	0.0198702
C1orf150	148823	0.570894	0.55103	0.0198641	0.0198641
GPR62	118442	0.199887	0.219748	-0.0198612	0.0198612
PLA2G2A	5320	0.640197	0.660056	-0.0198597	0.0198597
DHCR7	1717	0.834341	0.8542	-0.0198588	0.0198588
C8orf80	389643	0.593729	0.613581	-0.0198527	0.0198527
TUBA3C	7278	0.51987	0.53972	-0.0198501	0.0198501
GRIN2B	2904	0.662022	0.642177	0.0198455	0.0198455
C1QL4	338761	0.739552	0.759394	-0.0198418	0.0198418
FOXP2	93986	0.403291	0.423099	-0.0198077	0.0198077
CLIC3	9022	0.505252	0.525055	-0.0198025	0.0198025
CYP4F11	57834	0.238388	0.258185	-0.0197969	0.0197969
DPP6	1804	0.149326	0.169121	-0.0197952	0.0197952
NFIC	4782	0.317444	0.29765	0.0197937	0.0197937
LYPD6B	130576	0.406004	0.425795	-0.0197908	0.0197908
RGS13	6003	0.621018	0.601228	0.0197894	0.0197894
GSTM2	2946	0.462621	0.442833	0.0197881	0.0197881
CIRH1A	84916	0.615986	0.596198	0.0197873	0.0197873
SLC16A6	9120	0.744773	0.724992	0.0197811	0.0197811
LAMC1	3915	0.211134	0.230909	-0.0197748	0.0197748
OPRL1	4987	0.250664	0.270438	-0.0197735	0.0197735
PEBP4	157310	0.569758	0.58953	-0.0197721	0.0197721
FBXW4	6468	0.56494	0.545183	0.019757	0.019757
DOCK5	80005	0.6132	0.593458	0.0197424	0.0197424
RASL11B	65997	0.519365	0.539098	-0.0197337	0.0197337
ACOT11	26027	0.712561	0.73229	-0.0197289	0.0197289
SORCS3	22986	0.255835	0.275552	-0.0197164	0.0197164
CAPZB	832	0.742852	0.762568	-0.0197157	0.0197157
GBP4	115361	0.423655	0.44337	-0.0197155	0.0197155
GPRIN2	9721	0.487199	0.50691	-0.0197104	0.0197104
LOC729176		0.407168	0.387461	0.0197068	0.0197068
HAPLN4	404037	0.265517	0.285222	-0.0197056	0.0197056
LYPD6	130574	0.262329	0.282034	-0.0197046	0.0197046
ARHGAP28	79822	0.720906	0.701202	0.0197035	0.0197035
DGCR9	25787	0.896165	0.915866	-0.0197015	0.0197015
C6orf154	221424	0.447562	0.467254	-0.0196921	0.0196921
RTP4	64108	0.204596	0.224287	-0.0196908	0.0196908
NPR3	4883	0.430189	0.449873	-0.0196841	0.0196841
CHST9	83539	0.201741	0.22142	-0.0196784	0.0196784
CD93	22918	0.682812	0.702481	-0.0196689	0.0196689
NUDT18	79873	0.554679	0.535012	0.019667	0.019667
PAXIP1	22976	0.616111	0.59645	0.0196614	0.0196614
AS3MT	57412	0.177903	0.197564	-0.0196612	0.0196612
PAPPA2	60676	0.627836	0.647494	-0.0196588	0.0196588
IL12RB2	3595	0.66017	0.67982	-0.0196502	0.0196502
DISP2	85455	0.234677	0.254326	-0.0196489	0.0196489
SLC26A9	115019	0.67263	0.692271	-0.0196408	0.0196408
SMO	6608	0.279803	0.299443	-0.0196396	0.0196396
RPSAP52	204010	0.355832	0.375463	-0.019631	0.019631
SOX30	11063	0.381715	0.401346	-0.0196307	0.0196307
ZBTB34	403341	0.317849	0.298221	0.0196275	0.0196275
MTUS2	23281	0.0950386	0.114663	-0.0196248	0.0196248
LMX1A	4009	0.626653	0.646264	-0.0196111	0.0196111
N4BP3	23138	0.421697	0.402091	0.0196064	0.0196064
LGALS9C	654346	0.206368	0.225968	-0.0195999	0.0195999
CDK5R2	8941	0.413366	0.432966	-0.0195993	0.0195993
ACTR3	10096	0.252621	0.233034	0.0195869	0.0195869
MLEC	9761	0.36438	0.344799	0.0195814	0.0195814
PHC2	1912	0.761137	0.741558	0.0195797	0.0195797
LOC100134368	100134368	0.313623	0.333196	-0.019573	0.019573
SLC27A5	10998	0.71855	0.738119	-0.0195694	0.0195694
CNTN6	27255	0.393036	0.373473	0.0195628	0.0195628
IQSEC1	9922	0.382093	0.401651	-0.019558	0.019558
MSLNL	401827	0.838346	0.818793	0.0195527	0.0195527
DLX5	1749	0.458643	0.478184	-0.0195409	0.0195409
ZNF823	55552	0.495023	0.514564	-0.0195406	0.0195406
SERGEF	26297	0.259986	0.279521	-0.0195349	0.0195349
RHOF	54509	0.551498	0.571031	-0.0195328	0.0195328
KCTD10	83892	0.864703	0.845175	0.0195286	0.0195286
FUT6	2528	0.757885	0.777408	-0.0195234	0.0195234
CASP1	834	0.503664	0.523166	-0.0195012	0.0195012
HTR7	3363	0.548037	0.528536	0.0195012	0.0195012
MAP2	4133	0.726439	0.74594	-0.019501	0.019501
DSTN	11034	0.555724	0.536223	0.019501	0.019501
TMEM26	219623	0.730636	0.711135	0.0195002	0.0195002
MOBKL2B	79817	0.211474	0.230974	-0.0194993	0.0194993
AGA	175	0.520307	0.539806	-0.0194992	0.0194992
CLEC2B	9976	0.484445	0.503943	-0.0194981	0.0194981
LOC150786		0.0967047	0.116201	-0.0194962	0.0194962
DRD2	1813	0.369985	0.350491	0.0194943	0.0194943
KRTAP5-10	387273	0.675889	0.695381	-0.0194916	0.0194916
NNT	23530	0.0614248	0.080909	-0.0194842	0.0194842
SLC5A12	159963	0.597648	0.57818	0.0194677	0.0194677
CHD6	84181	0.739447	0.719987	0.0194604	0.0194604
FAM196B	100131897	0.546202	0.526753	0.0194487	0.0194487
ZNF776	284309	0.748178	0.72873	0.019448	0.019448
MGC42105		0.32983	0.349224	-0.0193935	0.0193935
PON3	5446	0.739433	0.720047	0.0193866	0.0193866
FNDC4	64838	0.131841	0.151221	-0.0193799	0.0193799
IL19	29949	0.275626	0.294999	-0.0193723	0.0193723
ATL1	51062	0.0693746	0.0887412	-0.0193666	0.0193666
PLTP	5360	0.455462	0.436106	0.0193561	0.0193561
C17orf67	339210	0.72814	0.747494	-0.0193539	0.0193539
C8orf84	157869	0.352833	0.372182	-0.0193488	0.0193488
TLR2	7097	0.154388	0.173731	-0.0193429	0.0193429
TRIM55	84675	0.778969	0.798311	-0.0193415	0.0193415
LNX1	84708	0.276857	0.296188	-0.0193314	0.0193314
KLF13	51621	0.344837	0.364164	-0.0193273	0.0193273
MAML3	55534	0.34936	0.330034	0.0193259	0.0193259
LY9	4063	0.533473	0.552791	-0.0193182	0.0193182
FANCC	2176	0.662205	0.681523	-0.0193173	0.0193173
MYH14	79784	0.180705	0.161389	0.0193157	0.0193157
HLA-DQB1	3119	0.193085	0.212399	-0.0193146	0.0193146
DUS4L	11062	0.419888	0.400574	0.019314	0.019314
ACOX3	8310	0.704527	0.685213	0.0193137	0.0193137
MCM3APAS	114044	0.347138	0.366452	-0.0193136	0.0193136
ELOVL7	79993	0.765957	0.785253	-0.019296	0.019296
SMPD3	55512	0.653467	0.634171	0.0192956	0.0192956
CYP4B1	1580	0.413288	0.393993	0.0192956	0.0192956
C9orf3	84909	0.587051	0.56777	0.0192808	0.0192808
SALL1	6299	0.3884	0.369123	0.0192777	0.0192777
C2orf66	401027	0.803739	0.78447	0.019269	0.019269
PDE8A	5151	0.471882	0.49115	-0.0192685	0.0192685
LCP2	3937	0.487636	0.506904	-0.019268	0.019268
GLT8D2	83468	0.633312	0.652574	-0.0192621	0.0192621
KLHDC8A	55220	0.52104	0.540301	-0.0192614	0.0192614
GJB5	2709	0.635087	0.654345	-0.0192581	0.0192581
RMST	196475	0.687811	0.707059	-0.0192479	0.0192479
TOMM20	9804	0.786247	0.767	0.0192473	0.0192473
ALMS1P	200420	0.339675	0.32044	0.0192353	0.0192353
VTN	7448	0.52878	0.548005	-0.0192248	0.0192248
ADAM15	8751	0.361458	0.342233	0.0192245	0.0192245
SS18L2	51188	0.806664	0.825872	-0.0192078	0.0192078
CD74	972	0.500082	0.519288	-0.019206	0.019206
C5orf39	389289	0.38734	0.406545	-0.0192055	0.0192055
NRTN	4902	0.677406	0.696608	-0.0192026	0.0192026
SGPP1	81537	0.130527	0.14973	-0.0192024	0.0192024
PARP4	143	0.215425	0.196227	0.0191972	0.0191972
CLEC18A	348174	0.671681	0.652491	0.0191898	0.0191898
UNC5CL	222643	0.590158	0.609339	-0.0191814	0.0191814
HPGDS	27306	0.782174	0.801353	-0.0191784	0.0191784
TNFAIP8L1	126282	0.275385	0.29456	-0.0191754	0.0191754
VPS33B	26276	0.837142	0.817973	0.0191695	0.0191695
EDNRB	1910	0.456161	0.475327	-0.0191655	0.0191655
KCNA5	3741	0.564631	0.545469	0.0191614	0.0191614
GRM1	2911	0.280781	0.261621	0.0191594	0.0191594
DARC	2532	0.539653	0.558806	-0.0191527	0.0191527
MYCBPAP	84073	0.32688	0.346022	-0.019142	0.019142
GLRB	2743	0.448495	0.467626	-0.0191311	0.0191311
ZNF597	146434	0.477938	0.458816	0.0191221	0.0191221
SQLE	6713	0.494244	0.475127	0.019117	0.019117
BARX2	8538	0.741157	0.760267	-0.0191103	0.0191103
TMPO	7112	0.227956	0.247059	-0.0191034	0.0191034
GDPD4	220032	0.719816	0.700717	0.0190996	0.0190996
SENP7	57337	0.72192	0.702824	0.019096	0.019096
FZD6	8323	0.406117	0.425212	-0.0190946	0.0190946
PCDH1	5097	0.576876	0.557789	0.0190875	0.0190875
ALDOA	226	0.689215	0.670135	0.0190795	0.0190795
DBC1	1620	0.311803	0.330882	-0.0190792	0.0190792
C5orf4	10826	0.510833	0.529905	-0.0190716	0.0190716
C1orf96	126731	0.425528	0.444587	-0.0190585	0.0190585
PCDH17	27253	0.646939	0.627903	0.0190358	0.0190358
SLC6A3	6531	0.315055	0.334084	-0.0190289	0.0190289
FOXA1	3169	0.212551	0.193523	0.0190281	0.0190281
C3orf70	285382	0.152468	0.171494	-0.0190265	0.0190265
SOX11	6664	0.469884	0.48891	-0.0190258	0.0190258
HPDL	84842	0.16431	0.183334	-0.0190247	0.0190247
SOCS2	8835	0.0979703	0.116995	-0.0190245	0.0190245
PRUNE2	158471	0.190007	0.209029	-0.0190224	0.0190224
ST3GAL1	6482	0.373467	0.354453	0.0190137	0.0190137
SPRED3	399473	0.19703	0.21604	-0.0190097	0.0190097
GPR115	221393	0.695852	0.676843	0.0190091	0.0190091
COL23A1	91522	0.678893	0.697902	-0.0190086	0.0190086
CNKSR3	154043	0.424088	0.443091	-0.0190023	0.0190023
WDR17	116966	0.193349	0.212351	-0.0190017	0.0190017
C3orf15	89876	0.182159	0.201156	-0.0189963	0.0189963
BSN	8927	0.241717	0.260699	-0.0189817	0.0189817
ACTL8	81569	0.834205	0.853185	-0.0189805	0.0189805
LAMB4	22798	0.728663	0.747642	-0.0189794	0.0189794
RAB30	27314	0.460085	0.479063	-0.0189781	0.0189781
CCL23	6368	0.550307	0.569277	-0.0189704	0.0189704
WASF3	10810	0.131314	0.11238	0.0189339	0.0189339
CYBRD1	79901	0.0482884	0.0672143	-0.0189259	0.0189259
BPI	671	0.364475	0.3834	-0.0189247	0.0189247
C7orf13	129790	0.1443	0.163221	-0.0189205	0.0189205
PPARA	5465	0.420388	0.439303	-0.0189156	0.0189156
LOC728392	728392	0.779107	0.798021	-0.0189142	0.0189142
DDX12	440081	0.285066	0.303978	-0.0189125	0.0189125
HLA-DRA	3122	0.463649	0.48256	-0.0189107	0.0189107
C12orf75	387882	0.0961	0.115004	-0.0189039	0.0189039
TRPC2	7221	0.662916	0.681798	-0.0188822	0.0188822
ABI1	10006	0.690626	0.709503	-0.0188774	0.0188774
KLF4	9314	0.547584	0.528722	0.0188617	0.0188617
TRPM2	7226	0.520361	0.53921	-0.0188491	0.0188491
SH2D4B	387694	0.712924	0.731772	-0.0188487	0.0188487
EPHB3	2049	0.656733	0.675579	-0.018846	0.018846
ELTD1	64123	0.822167	0.803321	0.0188458	0.0188458
MRPS28	28957	0.518394	0.537238	-0.0188435	0.0188435
C20orf27	54976	0.198756	0.217582	-0.0188255	0.0188255
C7orf4	64433	0.529981	0.548807	-0.0188253	0.0188253
FAM19A4	151647	0.479075	0.4979	-0.0188246	0.0188246
ARL3	403	0.400134	0.381311	0.0188235	0.0188235
ZC3H12A	80149	0.776297	0.757475	0.0188226	0.0188226
HERC5	51191	0.409017	0.427838	-0.0188212	0.0188212
CES4	51716	0.640646	0.621828	0.0188184	0.0188184
SLC22A16	85413	0.200778	0.219593	-0.0188143	0.0188143
ZNF100	163227	0.739925	0.721111	0.0188138	0.0188138
PRMT8	56341	0.55543	0.574225	-0.0187948	0.0187948
LAMA4	3910	0.861439	0.842646	0.018793	0.018793
C10orf93	54777	0.141415	0.160207	-0.0187915	0.0187915
CTDSPL2	51496	0.458467	0.477258	-0.0187911	0.0187911
ARHGEF7	8874	0.238895	0.220111	0.018784	0.018784
IRGM	345611	0.731355	0.712578	0.0187775	0.0187775
HIST2H2BA	337875	0.556303	0.53753	0.0187725	0.0187725
TMC5	79838	0.411088	0.429844	-0.0187563	0.0187563
IFITM3	10410	0.349124	0.33037	0.0187537	0.0187537
ABCB1	5243	0.640386	0.659131	-0.018745	0.018745
EMX2OS	105378503	0.393377	0.412121	-0.018744	0.018744
GIMAP6	474344	0.617228	0.635968	-0.0187394	0.0187394
CDCA2	157313	0.377682	0.39641	-0.0187283	0.0187283
LIPE	3991	0.228582	0.247302	-0.0187199	0.0187199
SIGLEC8	27181	0.51287	0.531588	-0.0187183	0.0187183
PALMD	54873	0.659925	0.678626	-0.0187009	0.0187009
IL16	3603	0.559171	0.577869	-0.0186974	0.0186974
EPPK1	83481	0.601768	0.620448	-0.0186803	0.0186803
KCNA6	3742	0.362143	0.380821	-0.0186779	0.0186779
AIF1L	83543	0.667752	0.686426	-0.0186747	0.0186747
RWDD2A	112611	0.687649	0.706314	-0.0186654	0.0186654
EPS8L1	54869	0.2977	0.316359	-0.018659	0.018659
ACSM5	54988	0.759232	0.777889	-0.0186565	0.0186565
ARRDC5	645432	0.661377	0.680032	-0.0186557	0.0186557
SFRP1	6422	0.292813	0.311467	-0.0186541	0.0186541
LEPROT	54741	0.20585	0.1872	0.0186501	0.0186501
KCNJ15	3772	0.550625	0.569256	-0.0186314	0.0186314
ARHGAP9	64333	0.56917	0.5878	-0.0186307	0.0186307
PLCXD3	345557	0.44297	0.4616	-0.0186296	0.0186296
KCNK3	3777	0.668169	0.686794	-0.0186245	0.0186245
KIAA0495	57212	0.109577	0.0909533	0.018624	0.018624
NRG2	9542	0.711672	0.730281	-0.0186093	0.0186093
SPAG4	6676	0.0934879	0.112097	-0.0186087	0.0186087
C19orf12	83636	0.828255	0.846862	-0.0186068	0.0186068
DNER	92737	0.169393	0.187997	-0.0186036	0.0186036
ADAM32	203102	0.445613	0.464211	-0.0185983	0.0185983
MUC2	4583	0.713119	0.731713	-0.0185939	0.0185939
SPRY1	10252	0.801503	0.782925	0.0185781	0.0185781
FCER1A	2205	0.405209	0.42378	-0.0185707	0.0185707
SNAP91	9892	0.383088	0.401657	-0.0185691	0.0185691
GPR25	2848	0.383063	0.401618	-0.0185547	0.0185547
RERE	473	0.603595	0.585053	0.0185425	0.0185425
TMEM216	51259	0.32319	0.341731	-0.0185416	0.0185416
PCDHGB7	56099	0.47495	0.493479	-0.0185288	0.0185288
HCG11	493812	0.52956	0.54808	-0.01852	0.01852
ANUBL1	93550	0.702343	0.683824	0.0185184	0.0185184
HRH1	3269	0.472375	0.490867	-0.0184914	0.0184914
ESPNL	339768	0.577444	0.595928	-0.0184839	0.0184839
SLC47A1	55244	0.435392	0.45387	-0.0184774	0.0184774
SLC9A2	6549	0.439023	0.420552	0.0184711	0.0184711
VNN2	8875	0.628228	0.646699	-0.0184709	0.0184709
HYAL2	8692	0.805668	0.787201	0.0184665	0.0184665
HBP1	26959	0.415588	0.397128	0.0184592	0.0184592
HIF3A	64344	0.439349	0.457807	-0.0184579	0.0184579
ALPL	249	0.758546	0.776975	-0.0184294	0.0184294
PCDHA13	56136	0.611899	0.630318	-0.0184191	0.0184191
KCNMB1	3779	0.400228	0.418634	-0.0184054	0.0184054
NKX2-2	4821	0.401957	0.383553	0.0184034	0.0184034
HIST2H2BF	440689	0.237845	0.219445	0.0184008	0.0184008
PCDHGA5	56110	0.265881	0.247485	0.0183955	0.0183955
SCNN1A	6337	0.54681	0.528418	0.0183923	0.0183923
CST5	1473	0.650235	0.668625	-0.0183902	0.0183902
FZD1	8321	0.636085	0.654473	-0.0183878	0.0183878
RARB	5915	0.668941	0.650562	0.0183787	0.0183787
PRKD1	5587	0.718724	0.737102	-0.0183777	0.0183777
HIST1H3D	8351	0.0904848	0.108854	-0.0183697	0.0183697
LASP1	3927	0.28897	0.270605	0.0183649	0.0183649
LFNG	3955	0.476051	0.494412	-0.0183612	0.0183612
CIDEB	27141	0.425478	0.407121	0.0183575	0.0183575
FAM179A	165186	0.637873	0.656227	-0.0183541	0.0183541
FCAMR	83953	0.374426	0.356072	0.0183537	0.0183537
C2orf67	151050	0.0715445	0.0898872	-0.0183427	0.0183427
OPRK1	4986	0.0640625	0.082405	-0.0183425	0.0183425
LOC200030		0.442273	0.423931	0.0183422	0.0183422
FCGR1C	100132417	0.557044	0.575381	-0.0183362	0.0183362
C4orf42	92070	0.411319	0.392986	0.0183336	0.0183336
OSGIN2	734	0.264435	0.282764	-0.018329	0.018329
ELMO3	79767	0.513971	0.495648	0.0183237	0.0183237
SH3D19	152503	0.75086	0.732556	0.0183039	0.0183039
ACACB	32	0.783412	0.801697	-0.0182849	0.0182849
ZMAT4	79698	0.14908	0.167347	-0.0182677	0.0182677
TRIT1	54802	0.516996	0.535256	-0.0182599	0.0182599
ITPRIP	85450	0.495981	0.514235	-0.0182541	0.0182541
IDO2	169355	0.662139	0.680391	-0.0182515	0.0182515
DHCR24	1718	0.563164	0.544913	0.0182507	0.0182507
SLC7A7	9056	0.797116	0.81536	-0.0182445	0.0182445
FHL2	2274	0.731784	0.713545	0.0182388	0.0182388
SLC22A5	6584	0.324196	0.305961	0.0182351	0.0182351
PLAUR	5329	0.70299	0.721221	-0.0182305	0.0182305
GDNF	2668	0.293698	0.311925	-0.018227	0.018227
PCDHGA3	56112	0.692653	0.674432	0.0182202	0.0182202
HHIP	64399	0.222206	0.240426	-0.0182201	0.0182201
SLC27A6	28965	0.775838	0.75763	0.0182082	0.0182082
SLC38A1	81539	0.508743	0.52695	-0.0182074	0.0182074
PRDX3	10935	0.407938	0.426144	-0.0182054	0.0182054
PTGER1	5731	0.216865	0.235056	-0.0181915	0.0181915
IGFBP5	3488	0.817601	0.835789	-0.0181879	0.0181879
LOC645323		0.383392	0.365207	0.0181843	0.0181843
HMGB2	3148	0.175491	0.193661	-0.0181703	0.0181703
ADAM12	8038	0.7206	0.702431	0.0181694	0.0181694
PSAT1	29968	0.215053	0.233214	-0.0181615	0.0181615
NRCAM	4897	0.102715	0.120871	-0.0181563	0.0181563
CYP4Z2P	163720	0.354121	0.372275	-0.018154	0.018154
KCP	375616	0.620934	0.639087	-0.0181533	0.0181533
LPIN2	9663	0.695523	0.677372	0.0181511	0.0181511
GALE	2582	0.314979	0.333128	-0.0181485	0.0181485
CCDC144NL	339184	0.856533	0.838385	0.0181482	0.0181482
DNAH5	1767	0.591063	0.572916	0.0181464	0.0181464
SHISA4	149345	0.40888	0.390736	0.0181441	0.0181441
DNAJC15	29103	0.1149	0.133041	-0.0181405	0.0181405
AANAT	15	0.65113	0.669267	-0.0181363	0.0181363
SAA2	6289	0.721121	0.73925	-0.0181299	0.0181299
PLCH2	9651	0.496279	0.514404	-0.0181243	0.0181243
RAB3C	115827	0.222173	0.240296	-0.018123	0.018123
KCTD19	146212	0.468495	0.486617	-0.0181224	0.0181224
KIAA1683	80726	0.330938	0.312824	0.0181138	0.0181138
LMO4	8543	0.6154	0.633496	-0.018096	0.018096
FAM38B	63895	0.239434	0.257525	-0.018091	0.018091
PIK3C2B	5287	0.578564	0.596649	-0.0180845	0.0180845
CECR7	100130418	0.419605	0.437688	-0.0180835	0.0180835
ANP32A	8125	0.482972	0.464896	0.0180755	0.0180755
LHX8	431707	0.304921	0.286847	0.018073	0.018073
RASSF4	83937	0.681314	0.699359	-0.0180447	0.0180447
CEACAM3	1084	0.7367	0.754738	-0.0180374	0.0180374
HOXC10	3226	0.286952	0.304975	-0.0180234	0.0180234
CFD	1675	0.473638	0.49166	-0.0180223	0.0180223
LOC642846	642846	0.211667	0.229684	-0.0180174	0.0180174
MYL12A	10627	0.722378	0.70437	0.0180084	0.0180084
SEMA4G	57715	0.662591	0.644589	0.0180017	0.0180017
POU6F1	5463	0.659497	0.67749	-0.0179928	0.0179928
VWA2	340706	0.699187	0.717179	-0.0179919	0.0179919
ADORA1	134	0.213029	0.231019	-0.0179904	0.0179904
KLF6	1316	0.495635	0.477645	0.0179896	0.0179896
RAB38	23682	0.415514	0.433499	-0.0179848	0.0179848
EPHA8	2046	0.118711	0.136695	-0.0179844	0.0179844
MEIS2	4212	0.48338	0.465426	0.0179547	0.0179547
KLHDC5	57542	0.297788	0.315738	-0.0179506	0.0179506
ANKRD50	57182	0.52308	0.505135	0.0179446	0.0179446
EHD2	30846	0.161463	0.179401	-0.0179384	0.0179384
CCL14	6358	0.663428	0.681362	-0.0179346	0.0179346
IQCG	84223	0.504873	0.522804	-0.0179318	0.0179318
RBM9	23543	0.32382	0.305892	0.0179275	0.0179275
CAPS	828	0.751472	0.769396	-0.0179236	0.0179236
IL2RA	3559	0.655657	0.67358	-0.017923	0.017923
COX7A1	1346	0.828601	0.810679	0.0179225	0.0179225
MS4A7	58475	0.421908	0.439818	-0.0179095	0.0179095
LCN12	286256	0.747052	0.764957	-0.0179051	0.0179051
SPATC1	375686	0.801499	0.819399	-0.0178999	0.0178999
MAML2	84441	0.383627	0.401523	-0.0178955	0.0178955
OGN	4969	0.883856	0.865964	0.0178925	0.0178925
LRRC25	126364	0.753821	0.771703	-0.0178824	0.0178824
CAPSL	133690	0.38018	0.39806	-0.0178798	0.0178798
RXRA	6256	0.725447	0.743324	-0.0178768	0.0178768
PADI1	29943	0.863197	0.88107	-0.0178734	0.0178734
GPR12	2835	0.562605	0.580474	-0.0178689	0.0178689
CXCL5	6374	0.394509	0.412374	-0.0178652	0.0178652
RAB3B	5865	0.471154	0.489012	-0.0178581	0.0178581
CFTR	1080	0.453975	0.436121	0.0178539	0.0178539
TET1	80312	0.116594	0.134446	-0.0178525	0.0178525
ABHD3	171586	0.155284	0.173125	-0.0178411	0.0178411
IL22RA2	116379	0.45268	0.470517	-0.0178373	0.0178373
B3GNT3	10331	0.733932	0.751762	-0.0178306	0.0178306
ZNF747	65988	0.0716722	0.0538526	0.0178196	0.0178196
LOC151174	151174	0.556371	0.538558	0.017813	0.017813
BTN3A3	10384	0.590905	0.573095	0.0178103	0.0178103
SNHG11	128439	0.664716	0.646914	0.017802	0.017802
SAMD14	201191	0.869732	0.887529	-0.0177972	0.0177972
LOC283314		0.622036	0.639832	-0.017796	0.017796
C1orf170	84808	0.714204	0.731992	-0.0177879	0.0177879
ITGB2	3689	0.67945	0.697234	-0.0177838	0.0177838
EFEMP1	2202	0.557319	0.539536	0.0177831	0.0177831
GJB6	10804	0.167708	0.185491	-0.0177831	0.0177831
SURF2	6835	0.6342	0.651982	-0.0177825	0.0177825
IRX4	50805	0.166977	0.184754	-0.0177768	0.0177768
PAX1	5075	0.249918	0.232149	0.0177688	0.0177688
PLN	5350	0.513954	0.496186	0.0177686	0.0177686
PCDHB18	54660	0.523941	0.541705	-0.0177642	0.0177642
ATG12	9140	0.135649	0.117893	0.0177556	0.0177556
C8orf4	56892	0.67745	0.695204	-0.0177535	0.0177535
TPM4	7171	0.10288	0.12063	-0.01775	0.01775
FAM163A	148753	0.279948	0.29769	-0.0177421	0.0177421
CACNA1H	8912	0.705916	0.723641	-0.0177253	0.0177253
KCNA7	3743	0.476068	0.493786	-0.0177182	0.0177182
KLRC1	3821	0.828026	0.81031	0.0177165	0.0177165
BICC1	80114	0.756998	0.739286	0.0177122	0.0177122
AMBP	259	0.722696	0.740406	-0.0177096	0.0177096
IL12B	3593	0.219228	0.236936	-0.0177082	0.0177082
PITPNC1	26207	0.799825	0.782117	0.0177079	0.0177079
RAP1GAP2	23108	0.370232	0.387936	-0.0177039	0.0177039
SNTN	132203	0.745561	0.763261	-0.0177003	0.0177003
KLF10	7071	0.743003	0.725307	0.0176955	0.0176955
WNK4	65266	0.588412	0.570717	0.0176948	0.0176948
CCIN	881	0.804842	0.822531	-0.0176891	0.0176891
PPAP2B	8613	0.882949	0.865266	0.0176827	0.0176827
LOC440896	440896	0.373482	0.391165	-0.0176826	0.0176826
SLC2A6	11182	0.68517	0.702851	-0.0176809	0.0176809
FAM193A	8603	0.827889	0.845555	-0.0176655	0.0176655
ZNF793	390927	0.0622128	0.0798755	-0.0176626	0.0176626
PHLDB2	90102	0.596672	0.579018	0.0176536	0.0176536
DIRC3	729582	0.889794	0.872141	0.0176523	0.0176523
ZSCAN18	65982	0.129265	0.146917	-0.0176517	0.0176517
MAP3K9	4293	0.4999	0.51755	-0.0176503	0.0176503
KHDRBS2	202559	0.34651	0.364154	-0.0176443	0.0176443
TDRD1	56165	0.91027	0.927909	-0.0176385	0.0176385
FSCN3	29999	0.740993	0.758631	-0.0176379	0.0176379
DOK1	1796	0.466225	0.448589	0.017636	0.017636
S100A12	6283	0.795709	0.813345	-0.017635	0.017635
SLC16A5	9121	0.337261	0.354896	-0.017635	0.017635
ZNF563	147837	0.466344	0.483976	-0.0176322	0.0176322
CAPZA3	93661	0.885621	0.867989	0.0176315	0.0176315
SNX20	124460	0.777436	0.795057	-0.0176216	0.0176216
CBX2	84733	0.151388	0.169008	-0.01762	0.01762
FAM196A	642938	0.590187	0.607797	-0.0176097	0.0176097
DKK2	27123	0.435864	0.453471	-0.0176078	0.0176078
C14orf106	55320	0.64623	0.663835	-0.0176043	0.0176043
GPR141	353345	0.784438	0.802035	-0.0175963	0.0175963
NAMPT	10135	0.649744	0.66734	-0.0175962	0.0175962
CHCHD4	131474	0.573024	0.59062	-0.0175953	0.0175953
ACOX2	8309	0.590172	0.572585	0.017587	0.017587
PKD2	5311	0.852486	0.834901	0.0175847	0.0175847
C3orf59	151963	0.692235	0.709819	-0.0175834	0.0175834
APBB1IP	54518	0.328239	0.345822	-0.0175828	0.0175828
NLRP2	55655	0.627739	0.645308	-0.0175691	0.0175691
RFX3	5991	0.116455	0.134011	-0.0175568	0.0175568
FOXK2	3607	0.439448	0.421898	0.0175501	0.0175501
APP	351	0.606865	0.589329	0.0175363	0.0175363
LOC339674		0.768366	0.785901	-0.0175351	0.0175351
TFAP2B	7021	0.433137	0.415603	0.0175342	0.0175342
FRMD3	257019	0.201066	0.2186	-0.0175333	0.0175333
MTL5	9633	0.592977	0.575445	0.0175315	0.0175315
KRT4	3851	0.59794	0.615469	-0.0175295	0.0175295
ADAMTS8	11095	0.179627	0.197156	-0.0175288	0.0175288
PPP1R9A	55607	0.151272	0.168787	-0.0175149	0.0175149
C10orf107	219621	0.358409	0.375922	-0.0175131	0.0175131
ZNF430	80264	0.503338	0.485832	0.0175063	0.0175063
B4GALT6	9331	0.417989	0.435492	-0.0175027	0.0175027
PIK3R1	5295	0.669343	0.651841	0.0175021	0.0175021
PPPDE1	51029	0.426218	0.443718	-0.0175003	0.0175003
APOBEC3A	200315	0.791366	0.808866	-0.0175001	0.0175001
TCERG1L	256536	0.306902	0.289404	0.0174981	0.0174981
ZNF880	400713	0.24321	0.260707	-0.0174971	0.0174971
RTN4RL2	349667	0.13573	0.153221	-0.017491	0.017491
LOC100188947		0.57287	0.55538	0.0174901	0.0174901
C1orf65	164127	0.774328	0.79181	-0.0174816	0.0174816
UTS2R	2837	0.802745	0.785273	0.017472	0.017472
CTSW	1521	0.480297	0.497757	-0.0174603	0.0174603
CAPN12	147968	0.710338	0.727794	-0.0174562	0.0174562
CPT1A	1374	0.707076	0.724531	-0.0174551	0.0174551
DHH	50846	0.192473	0.209922	-0.0174492	0.0174492
EOMES	8320	0.748284	0.765732	-0.0174481	0.0174481
SLC11A2	4891	0.499067	0.516514	-0.0174468	0.0174468
TUB	7275	0.0749715	0.0924126	-0.017441	0.017441
PAEP	5047	0.676779	0.694204	-0.017425	0.017425
SLED1	643036	0.581084	0.563671	0.0174132	0.0174132
ANKRD13B	124930	0.780285	0.797694	-0.017409	0.017409
C4orf31	79625	0.872845	0.855447	0.0173985	0.0173985
LMAN2L	81562	0.324224	0.306837	0.017387	0.017387
RINL	126432	0.703716	0.721102	-0.0173867	0.0173867
FAM78A	286336	0.701477	0.718855	-0.0173775	0.0173775
PRC1	9055	0.666752	0.649376	0.0173763	0.0173763
LAPTM4A	9741	0.571633	0.554259	0.017374	0.017374
TMEM209	84928	0.258978	0.27635	-0.0173716	0.0173716
MXRA7	439921	0.868403	0.851035	0.0173681	0.0173681
GZMB	3002	0.393025	0.410389	-0.0173635	0.0173635
TMEM198	130612	0.525692	0.543049	-0.017357	0.017357
C6orf127	340204	0.597395	0.614752	-0.0173568	0.0173568
LOC400696		0.848702	0.866058	-0.0173561	0.0173561
DSC1	1823	0.709028	0.691672	0.0173557	0.0173557
C1orf92	149499	0.438213	0.455565	-0.0173517	0.0173517
COL19A1	1310	0.206641	0.223992	-0.0173509	0.0173509
WDR16	146845	0.230344	0.212996	0.0173477	0.0173477
FBXO32	114907	0.866736	0.849397	0.0173395	0.0173395
RANBP17	64901	0.49268	0.51001	-0.0173296	0.0173296
MEF2D	4209	0.544107	0.561435	-0.0173278	0.0173278
MST1	4485	0.543019	0.560339	-0.0173204	0.0173204
LDHB	3945	0.292644	0.309963	-0.0173187	0.0173187
FUT4	2526	0.630508	0.647826	-0.0173177	0.0173177
BEST4	266675	0.397216	0.41453	-0.0173132	0.0173132
GRAMD2	196996	0.67239	0.689697	-0.0173071	0.0173071
HRAS	3265	0.753805	0.736509	0.0172965	0.0172965
PLCB4	5332	0.170591	0.153298	0.0172932	0.0172932
LOC650368		0.672102	0.65481	0.0172925	0.0172925
FHDC1	85462	0.605207	0.587916	0.0172913	0.0172913
NCRNA00173	100287569	0.066064	0.083354	-0.0172901	0.0172901
FAM22G	441457	0.58237	0.565082	0.0172877	0.0172877
EIF2S2	8894	0.613739	0.596451	0.0172874	0.0172874
DCLRE1B	64858	0.201287	0.218574	-0.0172869	0.0172869
PTENP1	11191	0.557859	0.575143	-0.0172844	0.0172844
CAMKV	79012	0.2706	0.287884	-0.0172843	0.0172843
MFAP5	8076	0.822416	0.805132	0.0172842	0.0172842
KIAA1644	85352	0.903732	0.921014	-0.0172815	0.0172815
CYP21A2	1589	0.531669	0.548951	-0.0172815	0.0172815
EPHA7	2045	0.185064	0.202341	-0.017277	0.017277
TRIM62	55223	0.465257	0.482534	-0.0172764	0.0172764
NKX2-5	1482	0.263723	0.280997	-0.0172743	0.0172743
LASS4	79603	0.245976	0.228702	0.0172739	0.0172739
TACR2	6865	0.232518	0.249788	-0.01727	0.01727
CNTN3	5067	0.808127	0.790862	0.0172656	0.0172656
QPCT	25797	0.0971197	0.114375	-0.0172555	0.0172555
C7orf10	79783	0.768548	0.751296	0.0172517	0.0172517
OGDHL	55753	0.172349	0.189594	-0.0172446	0.0172446
KCNIP1	30820	0.303282	0.320514	-0.0172318	0.0172318
MIXL1	83881	0.0995025	0.116732	-0.0172299	0.0172299
PGM1	5236	0.524147	0.541374	-0.0172273	0.0172273
PCSK9	255738	0.18225	0.199471	-0.0172213	0.0172213
KIF7	374654	0.242858	0.260074	-0.0172152	0.0172152
PLA2G1B	5319	0.630535	0.613321	0.0172143	0.0172143
IZUMO1	284359	0.0837583	0.0665483	0.01721	0.01721
S100A16	140576	0.468312	0.485522	-0.01721	0.01721
IRAK2	3656	0.470003	0.452803	0.0172008	0.0172008
RPS2	6187	0.670336	0.687532	-0.0171956	0.0171956
GBP1	2633	0.155436	0.172609	-0.0171735	0.0171735
FGD6	55785	0.6148	0.597633	0.0171676	0.0171676
TFPT	29844	0.41763	0.434793	-0.0171633	0.0171633
PTPN9	5780	0.529507	0.512353	0.0171536	0.0171536
TRIM58	25893	0.288684	0.305835	-0.0171518	0.0171518
C16orf89	146556	0.723076	0.740225	-0.0171499	0.0171499
PGLYRP2	114770	0.770734	0.787882	-0.0171483	0.0171483
SLFN13	146857	0.228021	0.245169	-0.017148	0.017148
EPHB1	2047	0.249124	0.266254	-0.01713	0.01713
CCL16	6360	0.70403	0.721158	-0.0171285	0.0171285
CREB3L2	64764	0.78819	0.771072	0.017118	0.017118
FAM111B	374393	0.559902	0.542786	0.0171162	0.0171162
MET	4233	0.130733	0.147847	-0.0171131	0.0171131
LRRK1	79705	0.346161	0.363258	-0.0170972	0.0170972
FAM107B	83641	0.58906	0.606151	-0.0170912	0.0170912
WT1	7490	0.316008	0.333098	-0.0170901	0.0170901
PDE10A	10846	0.346458	0.363545	-0.0170874	0.0170874
FAM171A1	221061	0.500598	0.517683	-0.0170854	0.0170854
PTPRA	5786	0.314948	0.297863	0.0170849	0.0170849
EGFR	1956	0.315124	0.332208	-0.0170836	0.0170836
GRHL3	57822	0.73136	0.748443	-0.0170828	0.0170828
GRIA1	2890	0.657806	0.674871	-0.0170653	0.0170653
ROR2	4920	0.532178	0.549242	-0.0170637	0.0170637
VWA3B	200403	0.286878	0.30394	-0.0170621	0.0170621
PKP4	8502	0.574485	0.557424	0.0170609	0.0170609
MPO	4353	0.576177	0.593235	-0.0170579	0.0170579
FANCA	2175	0.825272	0.808215	0.0170574	0.0170574
ZSCAN23	222696	0.384681	0.367624	0.0170563	0.0170563
PTPN18	26469	0.739617	0.756671	-0.017054	0.017054
HMGCS1	3157	0.750979	0.733931	0.0170484	0.0170484
OVGP1	5016	0.18052	0.197566	-0.0170459	0.0170459
CYTIP	9595	0.750064	0.767107	-0.0170429	0.0170429
CEACAM6	4680	0.405266	0.388224	0.0170415	0.0170415
HDAC11	79885	0.69548	0.712521	-0.0170409	0.0170409
MBP	4155	0.123039	0.140072	-0.0170336	0.0170336
MIR155HG	114614	0.784858	0.80189	-0.0170319	0.0170319
FAM182B	728882	0.795503	0.812534	-0.0170307	0.0170307
SLC26A2	1836	0.0546205	0.071651	-0.0170305	0.0170305
ISOC1	51015	0.784815	0.767796	0.0170194	0.0170194
CCRN4L	25819	0.300717	0.317734	-0.0170172	0.0170172
MAP4K2	5871	0.250256	0.26727	-0.0170141	0.0170141
TGM5	9333	0.839713	0.822701	0.0170122	0.0170122
AQP4	361	0.482297	0.499301	-0.0170041	0.0170041
HSPBAP1	79663	0.224232	0.241234	-0.0170016	0.0170016
FBP2	8789	0.820247	0.837244	-0.0169973	0.0169973
MTHFD1L	25902	0.562903	0.579895	-0.0169927	0.0169927
PKNOX2	63876	0.404633	0.421616	-0.0169829	0.0169829
ABCA5	23461	0.164199	0.181182	-0.0169828	0.0169828
GTDC1	79712	0.860354	0.877335	-0.0169814	0.0169814
ACTR3B	57180	0.772327	0.789284	-0.016957	0.016957
IFIT1	3434	0.446118	0.429164	0.0169535	0.0169535
NAV3	89795	0.424289	0.441239	-0.0169493	0.0169493
KCNH7	90134	0.771679	0.754736	0.0169431	0.0169431
CCDC68	80323	0.195492	0.212433	-0.0169409	0.0169409
GLYAT	10249	0.687447	0.670508	0.0169392	0.0169392
WDSUB1	151525	0.433168	0.450107	-0.0169384	0.0169384
RNF152	220441	0.0690538	0.0859901	-0.0169363	0.0169363
MYLK3	91807	0.571987	0.588918	-0.0169311	0.0169311
PDE4B	5142	0.441371	0.4583	-0.0169294	0.0169294
NELL2	4753	0.0930327	0.109961	-0.0169287	0.0169287
MSI1	4440	0.0769412	0.0938622	-0.016921	0.016921
PFN1	5216	0.478113	0.495033	-0.0169197	0.0169197
KLHL25	64410	0.814232	0.831151	-0.0169195	0.0169195
LOC284441	284441	0.626953	0.610036	0.0169168	0.0169168
LOC284009	284009	0.583173	0.566262	0.0169113	0.0169113
CENPV	201161	0.398836	0.41574	-0.0169034	0.0169034
LOC285830		0.13576	0.152659	-0.0168998	0.0168998
ZNF365	22891	0.125224	0.142118	-0.0168938	0.0168938
CSNK1A1L	122011	0.857112	0.873998	-0.0168857	0.0168857
R3HDM2	22864	0.624075	0.607193	0.0168818	0.0168818
CCL3	6348	0.542633	0.559509	-0.0168754	0.0168754
RSPO1	284654	0.299335	0.316202	-0.0168665	0.0168665
SNTG2	54221	0.800168	0.817028	-0.0168602	0.0168602
APOE	348	0.786193	0.803051	-0.0168584	0.0168584
UGT8	7368	0.321191	0.338047	-0.0168555	0.0168555
TM4SF4	7104	0.28089	0.297731	-0.0168411	0.0168411
CYP2B7P1	1556	0.757703	0.774537	-0.0168345	0.0168345
COL6A1	1291	0.69525	0.678418	0.016832	0.016832
OAS1	4938	0.142944	0.126115	0.0168297	0.0168297
ELAC1	55520	0.117929	0.101101	0.0168277	0.0168277
SEC14L5	9717	0.409292	0.426118	-0.0168261	0.0168261
TMEM20	159371	0.087332	0.104152	-0.0168198	0.0168198
FAT3	120114	0.617735	0.600919	0.0168154	0.0168154
USP22	23326	0.47873	0.495545	-0.0168154	0.0168154
BIK	638	0.533599	0.516788	0.0168113	0.0168113
USP46	64854	0.537984	0.521183	0.0168006	0.0168006
EEPD1	80820	0.675932	0.692728	-0.0167959	0.0167959
PSMA8	143471	0.792338	0.775545	0.0167933	0.0167933
MXD3	83463	0.161339	0.178132	-0.0167928	0.0167928
LZTS1	11178	0.591886	0.575104	0.0167813	0.0167813
ECM1	1893	0.482266	0.465485	0.0167809	0.0167809
C2orf71	388939	0.7085	0.691719	0.0167807	0.0167807
MYH15	22989	0.307406	0.324186	-0.0167802	0.0167802
NODAL	4838	0.531116	0.547886	-0.01677	0.01677
GPATCH8	23131	0.231187	0.214425	0.0167618	0.0167618
ARHGAP24	83478	0.771153	0.754398	0.0167552	0.0167552
OLFM4	10562	0.7414	0.758148	-0.0167489	0.0167489
RGS22	26166	0.750901	0.767649	-0.016748	0.016748
REP15	387849	0.766019	0.749272	0.0167472	0.0167472
BEST3	144453	0.332208	0.348954	-0.0167451	0.0167451
RP9P	441212	0.227805	0.24455	-0.0167449	0.0167449
ITGB4	3691	0.849979	0.833243	0.0167365	0.0167365
EFCAB2	84288	0.838475	0.82174	0.016735	0.016735
ZNF367	195828	0.716788	0.700072	0.0167162	0.0167162
SLC41A3	54946	0.696325	0.713036	-0.0167111	0.0167111
LRTM2	654429	0.480205	0.496913	-0.0167078	0.0167078
ZNF445	353274	0.634494	0.651187	-0.0166933	0.0166933
KAT2B	8850	0.128509	0.145195	-0.016686	0.016686
WSCD2	9671	0.241776	0.225093	0.0166834	0.0166834
DOPEY2	9980	0.452871	0.436193	0.0166782	0.0166782
ITGB7	3695	0.486307	0.469638	0.016669	0.016669
C1QL3	389941	0.154138	0.137471	0.0166673	0.0166673
LOC399815	399815	0.654001	0.670665	-0.0166639	0.0166639
FGF19	9965	0.229505	0.246167	-0.0166622	0.0166622
P4HB	5034	0.651089	0.634431	0.0166585	0.0166585
ZNF655	79027	0.11755	0.100892	0.0166584	0.0166584
ARHGDIG	398	0.0660611	0.0827191	-0.016658	0.016658
STX1B	112755	0.378603	0.395255	-0.016652	0.016652
FLJ45983		0.407309	0.390659	0.0166498	0.0166498
GSTA1	2938	0.81186	0.795212	0.0166481	0.0166481
PCDHA5	56143	0.618874	0.635514	-0.0166397	0.0166397
SOX5	6660	0.13132	0.147955	-0.0166356	0.0166356
LOC572558		0.341178	0.35781	-0.0166317	0.0166317
GALNT7	51809	0.537556	0.520926	0.0166299	0.0166299
C13orf16	121793	0.6999	0.716529	-0.0166288	0.0166288
VWA5B2	90113	0.480931	0.497545	-0.0166141	0.0166141
FCRL1	115350	0.456662	0.473274	-0.0166123	0.0166123
SHISA2	387914	0.254223	0.237611	0.0166114	0.0166114
SCN3B	55800	0.324782	0.341386	-0.0166042	0.0166042
MINA	84864	0.185542	0.202137	-0.0165956	0.0165956
TRIM7	81786	0.188481	0.205069	-0.0165878	0.0165878
OCLN	100506658	0.410527	0.39394	0.0165872	0.0165872
ZYG11A	440590	0.495102	0.511688	-0.0165865	0.0165865
CALB1	793	0.150381	0.133795	0.0165863	0.0165863
LRRC16B	90668	0.268059	0.284643	-0.0165839	0.0165839
C1orf51	148523	0.281722	0.298302	-0.0165804	0.0165804
C10orf116	10974	0.393122	0.376545	0.0165765	0.0165765
STAC	6769	0.370062	0.353492	0.0165695	0.0165695
TOP1P1	7151	0.848909	0.832344	0.016565	0.016565
FFAR2	2867	0.220667	0.23722	-0.016553	0.016553
ZNF542	147947	0.0972604	0.113812	-0.016552	0.016552
RUNX2	860	0.809347	0.792824	0.0165238	0.0165238
FAM157A	728262	0.642533	0.659057	-0.0165237	0.0165237
VEGFA	7422	0.536473	0.519953	0.0165206	0.0165206
CC2D2B	387707	0.825611	0.809094	0.016517	0.016517
GCLM	2730	0.656847	0.673363	-0.0165169	0.0165169
SELENBP1	8991	0.278793	0.295309	-0.0165158	0.0165158
ANTXR2	118429	0.139816	0.156331	-0.0165151	0.0165151
HHIPL1	84439	0.410475	0.426989	-0.0165135	0.0165135
KRTCAP3	200634	0.326609	0.34312	-0.0165107	0.0165107
PDE7A	5150	0.723049	0.706548	0.0165011	0.0165011
RAB12	201475	0.763519	0.780017	-0.0164987	0.0164987
NPY2R	4887	0.791962	0.775472	0.01649	0.01649
C5orf46	389336	0.441945	0.425455	0.0164896	0.0164896
DGKG	1608	0.322779	0.339265	-0.0164863	0.0164863
KIAA1383	54627	0.234855	0.251332	-0.016477	0.016477
NUPR1	26471	0.437819	0.421343	0.0164759	0.0164759
AVPI1	60370	0.445667	0.46213	-0.0164633	0.0164633
TMEM132A	54972	0.781231	0.797679	-0.016448	0.016448
SLC24A2	25769	0.621957	0.6384	-0.016443	0.016443
C2orf73	129852	0.425994	0.442435	-0.0164419	0.0164419
GPC5	2262	0.615893	0.599462	0.0164312	0.0164312
ANKRD44	91526	0.829018	0.812597	0.0164208	0.0164208
KRT23	25984	0.560354	0.576774	-0.0164194	0.0164194
CEACAM7	1087	0.823945	0.840358	-0.016413	0.016413
UNC13A	23025	0.355561	0.371962	-0.0164008	0.0164008
IGDCC3	9543	0.33336	0.349751	-0.0163903	0.0163903
GNAZ	2781	0.192515	0.208895	-0.0163803	0.0163803
TUBA4A	7277	0.320137	0.336511	-0.0163747	0.0163747
CD9	928	0.641504	0.657875	-0.0163716	0.0163716
DTNA	1837	0.202868	0.219238	-0.0163702	0.0163702
VAMP8	8673	0.239395	0.255755	-0.0163606	0.0163606
KIAA1755	85449	0.214565	0.230924	-0.0163586	0.0163586
LOC284100		0.825599	0.841956	-0.0163577	0.0163577
FLJ42627	645644	0.517436	0.533778	-0.0163417	0.0163417
CCL13	6357	0.654909	0.671238	-0.016329	0.016329
FBXO6	26270	0.139498	0.155823	-0.0163258	0.0163258
ASNS	440	0.236027	0.25235	-0.0163229	0.0163229
TMEM92	162461	0.7812	0.764885	0.0163157	0.0163157
LOC440563		0.715159	0.731473	-0.0163149	0.0163149
CDYL2	124359	0.573495	0.557196	0.016299	0.016299
ASPG	374569	0.81069	0.826971	-0.0162812	0.0162812
BTBD6	90135	0.588524	0.572246	0.0162783	0.0162783
CYP4V2	285440	0.13474	0.118481	0.0162591	0.0162591
C21orf121	150142	0.832866	0.849124	-0.0162572	0.0162572
CD300E	342510	0.682005	0.698257	-0.0162526	0.0162526
NBPF6	653149	0.685608	0.669357	0.0162508	0.0162508
FHIT	2272	0.294786	0.311034	-0.0162485	0.0162485
PTPRR	5801	0.467057	0.483302	-0.0162453	0.0162453
RGL1	23179	0.822111	0.805866	0.0162446	0.0162446
SMYD5	10322	0.387559	0.403804	-0.0162445	0.0162445
FAM113B	91523	0.693678	0.709918	-0.01624	0.01624
WNK1	65125	0.369229	0.352991	0.0162382	0.0162382
CNTFR	1271	0.062661	0.0788942	-0.0162332	0.0162332
CLDN12	9069	0.515879	0.49966	0.0162191	0.0162191
ZNF549	256051	0.265835	0.282053	-0.0162179	0.0162179
KIAA1549	57670	0.0943429	0.110555	-0.0162121	0.0162121
KCTD1	284252	0.473729	0.48994	-0.0162104	0.0162104
ADAM23	8745	0.147761	0.16397	-0.0162084	0.0162084
EPHX4	253152	0.341124	0.357325	-0.0162005	0.0162005
MYST2	11143	0.73158	0.71538	0.0161999	0.0161999
FMO1	2326	0.744511	0.728312	0.0161992	0.0161992
TMEM106A	113277	0.0380556	0.0542463	-0.0161907	0.0161907
PIK3R6	146850	0.635405	0.651594	-0.0161891	0.0161891
DNAJC12	56521	0.156546	0.172732	-0.0161859	0.0161859
NTNG2	84628	0.789904	0.806089	-0.016185	0.016185
CD109	135228	0.658749	0.674934	-0.0161842	0.0161842
SMARCD3	6604	0.235535	0.251711	-0.016176	0.016176
KHNYN	23351	0.206883	0.190708	0.0161749	0.0161749
CAMK4	814	0.180334	0.164161	0.0161727	0.0161727
SGIP1	84251	0.747777	0.731605	0.0161726	0.0161726
CLSTN2	64084	0.511121	0.527289	-0.0161677	0.0161677
SLC4A4	8671	0.290325	0.306492	-0.0161666	0.0161666
ERO1LB	56605	0.434706	0.450871	-0.0161657	0.0161657
HECW1	23072	0.274187	0.290349	-0.0161618	0.0161618
SRI	6717	0.218147	0.234302	-0.0161546	0.0161546
LOC100130557		0.257747	0.241593	0.016154	0.016154
CCKBR	887	0.741728	0.757881	-0.0161521	0.0161521
TMEM180	79847	0.157022	0.173165	-0.0161437	0.0161437
HHIPL2	79802	0.371143	0.387284	-0.0161407	0.0161407
FLI1	2313	0.450584	0.466723	-0.0161389	0.0161389
RCBTB1	55213	0.573932	0.5578	0.0161318	0.0161318
ZNF534	147658	0.857202	0.841076	0.0161265	0.0161265
DRD1	1812	0.26927	0.285389	-0.0161191	0.0161191
FSTL4	23105	0.536895	0.520779	0.0161158	0.0161158
CYTH4	27128	0.539099	0.555211	-0.0161123	0.0161123
VAMP2	6844	0.163138	0.147036	0.0161023	0.0161023
LOC644172	644172	0.839985	0.856087	-0.0161017	0.0161017
SH2D6	284948	0.646403	0.630322	0.0160813	0.0160813
MICAL2	9645	0.850298	0.834217	0.0160808	0.0160808
CTXN1	404217	0.808448	0.824525	-0.0160773	0.0160773
NOL7	51406	0.387095	0.403172	-0.0160769	0.0160769
QSOX1	5768	0.5655	0.581576	-0.0160758	0.0160758
C11orf24	53838	0.477913	0.46184	0.0160737	0.0160737
CA2	760	0.143021	0.159095	-0.0160734	0.0160734
MLKL	197259	0.589985	0.606057	-0.0160722	0.0160722
SERPINF2	5345	0.731347	0.747413	-0.0160654	0.0160654
CCDC74A	90557	0.667203	0.651147	0.0160563	0.0160563
ISL2	64843	0.359263	0.343208	0.0160551	0.0160551
NR1D1	9572	0.379377	0.363326	0.0160503	0.0160503
CA9	768	0.679883	0.695928	-0.0160454	0.0160454
LOC284688		0.611099	0.627134	-0.0160341	0.0160341
PLCB1	23236	0.190142	0.17411	0.0160327	0.0160327
HERC2P2	400322	0.635806	0.619796	0.0160103	0.0160103
SOX13	9580	0.435045	0.419039	0.0160061	0.0160061
RASGEF1A	221002	0.406057	0.390052	0.0160051	0.0160051
TUSC5	286753	0.628223	0.612222	0.0160015	0.0160015
DZIP1	22873	0.74575	0.729753	0.0159966	0.0159966
KLHL23	151230	0.134629	0.150624	-0.0159949	0.0159949
C11orf75	56935	0.728768	0.744761	-0.0159927	0.0159927
SGCB	6443	0.273101	0.289088	-0.0159863	0.0159863
CCDC122	160857	0.0352264	0.0512098	-0.0159834	0.0159834
WIT1	51352	0.284702	0.300684	-0.015982	0.015982
R3HDM1	23518	0.818833	0.834812	-0.0159791	0.0159791
PLA2G2D	26279	0.799158	0.815132	-0.0159746	0.0159746
PLK3	1263	0.724116	0.740083	-0.0159673	0.0159673
SPINLW1	57119	0.672774	0.688739	-0.0159646	0.0159646
LOC440461	440461	0.393384	0.409347	-0.0159636	0.0159636
UAP1	6675	0.308169	0.292209	0.0159606	0.0159606
C16orf13	84326	0.24323	0.259184	-0.0159546	0.0159546
ARSJ	79642	0.450414	0.466367	-0.0159522	0.0159522
DTX4	23220	0.429194	0.445145	-0.0159505	0.0159505
CNTN4	152330	0.303715	0.319665	-0.0159502	0.0159502
HIST1H4E	8367	0.0562783	0.0722267	-0.0159484	0.0159484
NLGN1	22871	0.491111	0.507056	-0.0159456	0.0159456
CPEB2	132864	0.316937	0.300994	0.0159433	0.0159433
C14orf184		0.795392	0.811332	-0.0159398	0.0159398
ABCA6	23460	0.597409	0.581469	0.0159397	0.0159397
LTF	4057	0.41006	0.425999	-0.015939	0.015939
ZNF518B	85460	0.0851729	0.0692369	0.015936	0.015936
PKD1L3	342372	0.792466	0.808397	-0.015931	0.015931
SAAL1	113174	0.259255	0.275184	-0.015929	0.015929
EPB41L2	2037	0.295289	0.311215	-0.0159255	0.0159255
PRIC285	85441	0.661595	0.64567	0.0159247	0.0159247
HRC	3270	0.755073	0.739151	0.0159226	0.0159226
SOST	50964	0.333942	0.318023	0.015919	0.015919
GDF10	2662	0.633018	0.617103	0.0159146	0.0159146
PTK6	5753	0.400365	0.416279	-0.0159142	0.0159142
RNF141	50862	0.587924	0.572017	0.0159073	0.0159073
TMED3	23423	0.722014	0.706114	0.0159007	0.0159007
UHRF1	29128	0.352674	0.368574	-0.0158999	0.0158999
RNF148	378925	0.800678	0.816573	-0.0158945	0.0158945
PYCARD	29108	0.252812	0.236924	0.0158886	0.0158886
UPP2	151531	0.571127	0.587009	-0.0158824	0.0158824
DIO3OS	64150	0.601573	0.617452	-0.015879	0.015879
SFRS14	10147	0.376979	0.361103	0.0158763	0.0158763
ACY3	91703	0.653676	0.669547	-0.0158712	0.0158712
C1orf229	388759	0.426636	0.442501	-0.015865	0.015865
PPP1R3D	5509	0.244048	0.228185	0.0158627	0.0158627
BOLA1	51027	0.881757	0.865899	0.0158575	0.0158575
PTS	5805	0.132022	0.147874	-0.0158516	0.0158516
STAT1	6772	0.733352	0.717503	0.0158496	0.0158496
PDRG1	81572	0.498255	0.482407	0.0158484	0.0158484
RSPO4	343637	0.308735	0.324582	-0.0158473	0.0158473
ZNF528	84436	0.175313	0.19116	-0.0158472	0.0158472
ADAMTS14	140766	0.707794	0.723635	-0.0158413	0.0158413
AIFM3	150209	0.188353	0.204193	-0.0158401	0.0158401
RP1L1	94137	0.738842	0.754681	-0.0158387	0.0158387
GPR132	29933	0.629738	0.645575	-0.0158376	0.0158376
VENTX	27287	0.3718	0.387637	-0.0158371	0.0158371
PLAC8	51316	0.781527	0.797363	-0.015836	0.015836
SEC24D	9871	0.832142	0.816307	0.0158345	0.0158345
CPNE8	144402	0.31697	0.3328	-0.0158307	0.0158307
CLDN8	9073	0.823811	0.807982	0.0158293	0.0158293
ELF5	2001	0.736873	0.752698	-0.0158251	0.0158251
ISM1	140862	0.19982	0.215645	-0.0158247	0.0158247
KIAA1024	23251	0.159807	0.143986	0.0158211	0.0158211
PAQR8	85315	0.270994	0.286807	-0.0158137	0.0158137
TENC1	23371	0.312636	0.296831	0.0158045	0.0158045
RDH10	157506	0.875521	0.891321	-0.0157997	0.0157997
KIAA1310	55683	0.387304	0.371505	0.0157992	0.0157992
GRM2	2912	0.487734	0.503524	-0.0157903	0.0157903
C14orf102	55051	0.254687	0.270476	-0.0157897	0.0157897
LGALS8	3964	0.779137	0.76335	0.0157866	0.0157866
ABCA8	10351	0.677646	0.66186	0.0157853	0.0157853
MCOLN3	55283	0.148315	0.164094	-0.0157789	0.0157789
PEX7	5191	0.187259	0.171493	0.0157664	0.0157664
LOC150622		0.758216	0.742462	0.0157543	0.0157543
HTR3A	3359	0.517437	0.53319	-0.0157533	0.0157533
TOB1	10140	0.4099	0.394157	0.015742	0.015742
S1PR5	53637	0.386471	0.402212	-0.015741	0.015741
TBC1D7	51256	0.80347	0.81921	-0.0157402	0.0157402
EPN3	55040	0.411258	0.395522	0.0157366	0.0157366
REG4	83998	0.857774	0.87351	-0.0157359	0.0157359
SUSD4	55061	0.197839	0.213574	-0.0157352	0.0157352
SAMD8	142891	0.52969	0.513955	0.0157351	0.0157351
CNN2	1265	0.537649	0.55337	-0.0157207	0.0157207
ULBP2	80328	0.433569	0.449289	-0.0157199	0.0157199
FER1L5	90342	0.521953	0.506244	0.0157087	0.0157087
KCNJ2	3759	0.315667	0.331376	-0.0157086	0.0157086
WNT8B	7479	0.654497	0.670204	-0.0157074	0.0157074
UNC93B1	81622	0.629061	0.644763	-0.0157016	0.0157016
BZW2	28969	0.15093	0.166628	-0.0156984	0.0156984
C15orf34	80072	0.034547	0.0502394	-0.0156924	0.0156924
HNRNPA3	220988	0.727311	0.71162	0.0156911	0.0156911
SLC6A12	6539	0.557864	0.573553	-0.015689	0.015689
SMCR5	140771	0.658312	0.673997	-0.0156854	0.0156854
ELAVL4	1996	0.887457	0.903142	-0.0156844	0.0156844
KIF16B	55614	0.836485	0.820803	0.0156826	0.0156826
C14orf39	317761	0.576549	0.560871	0.015678	0.015678
CYP27B1	1594	0.263054	0.247383	0.015671	0.015671
SLC20A1	6574	0.335815	0.320145	0.0156699	0.0156699
RNF217	154214	0.772032	0.787697	-0.0156642	0.0156642
UBE2B	7320	0.836108	0.820454	0.0156548	0.0156548
DHX32	55760	0.809005	0.824659	-0.0156548	0.0156548
IFNG	3458	0.665936	0.650285	0.0156509	0.0156509
HOXA4	3201	0.57568	0.560037	0.0156431	0.0156431
LRRC32	2615	0.702513	0.718149	-0.015636	0.015636
PRELID1	27166	0.391729	0.376102	0.0156272	0.0156272
C5orf56	441108	0.663261	0.678885	-0.0156246	0.0156246
CXXC5	51523	0.700459	0.684846	0.0156133	0.0156133
LYZ	4069	0.787543	0.803151	-0.015608	0.015608
C20orf134	170487	0.271183	0.255579	0.0156044	0.0156044
FADS1	3992	0.197868	0.213471	-0.0156023	0.0156023
BTG2	7832	0.278402	0.262803	0.0155988	0.0155988
GFM1	85476	0.830184	0.84578	-0.0155956	0.0155956
FAM26F	441168	0.654672	0.670262	-0.0155897	0.0155897
CPT1C	126129	0.430723	0.446305	-0.015582	0.015582
[truncated: 999 more rows]
