# Supplementary material for: When left does not seem right: epigenetic and bioelectric differences between left- and right-sided breast cancer
Source: Mol Med. 2022 Feb 5;28:15. doi: 10.1186/s10020-022-00440-5 (PMC8817536; doi:10.1186/s10020-022-00440-5)
Supplement: Supplementary file 3 — Additional file 3: Table S3. Raw data of DiBAC fluorescence measured by flow cytometry in Left and Right extract-treated cells. [file 10020_2022_440_MOESM3_ESM.xlsx]

## Sheet: Fig 4 Panel A
	MEDIAN of technical replicates (Absolute fluorescence values)				Fluorescence values relativized to Right
	LEFT	RIGHT			L/R	R/R
Extracts W2	1752.67	775.333		Extracts W2	2.3	1
Extracts W3	2267.33	1278		Extracts W3	1.7	1
Extracts W4	1750.5	877.5		Extracts W4	2	1
pooled Extracts	9540.67	2662		pooled Extracts	3.6	1

## Sheet: Fig 4 Panel B
	Extract W2		Extract W3		Extract W4		POOLED EXTRACTS
	LEFT	RIGHT	LEFT	RIGHT	LEFT	RIGHT	LEFT	RIGHT
Technical Rep 1	2.49536	1	1.66929	1	3.59	1	2.64096	1
Technical Rep 2	2.37079	1	2.64014	1	1.12	1	4.09266	1
Technical Rep 3	1.91558	1				1	3.88481	1

## Sheet: Fig 4 Panel C
	3 replicates of Cells treated with High KCl				3 replicates of Cells treated with POOLED LEFT EXTRACTS				3 replicates of Cells treated with POOLED RIGHT EXTRACTS
		% of events	Number of events			% of events	Number of events			% of events	Number of events
	15-3-21_CTROL KCL 2 BIS.fcs		9081		15-3-21_LEFT DB 1.fcs		22275		15-3-21_R DB 1.fcs		36093
	MDA	53.9	4897		MDA	45.6	10156		MDA	25.6	9241
	MDA SD	92.5	4528		MDA SD	92.5	9397		MDA SD	94.7	8753
	Alexa Fluor 488-A+	99.6	4509		Alexa Fluor 488-A+	99.9	9390		Alexa Fluor 488-A+	99.6	8721
	Mean : Alexa Fluor 488-A	4256			Mean : Alexa Fluor 488-A	2068			Mean : Alexa Fluor 488-A	1173
	Median : Alexa Fluor 488-A	3004			Median : Alexa Fluor 488-A	1600			Median : Alexa Fluor 488-A	892
	Alexa Fluor 488-A-	0.42	19		Alexa Fluor 488-A-	0.074	7		Alexa Fluor 488-A-	0.37	32
	15-3-21_CTROL KCL 1 BIS.fcs		11038		15-3-21_LEFT DB 2.fcs		23933		15-3-21_R DB 2.fcs		32632
	MDA	45.1	4983		MDA	41.7	9981		MDA	30	9775
	MDA SD	94	4685		MDA SD	92.6	9244		MDA SD	94.7	9253
	Alexa Fluor 488-A+	99.4	4658		Alexa Fluor 488-A+	99.9	9238		Alexa Fluor 488-A+	99.8	9235
	Mean : Alexa Fluor 488-A	3392			Mean : Alexa Fluor 488-A	1935			Mean : Alexa Fluor 488-A	1582
	Median : Alexa Fluor 488-A	2554			Median : Alexa Fluor 488-A	1529			Median : Alexa Fluor 488-A	1287
	Alexa Fluor 488-A-	0.58	27		Alexa Fluor 488-A-	0.065	6		Alexa Fluor 488-A-	0.19	18
	15-3-21_CTROL KCL 3 BIS.fcs		2850		15-3-21_LEFT DB 3.fcs		26033		15-3-21_R DB 3.fcs		30259
	MDA	41.6	1185		MDA	37.4	9745		MDA	33.2	10040
	MDA SD	91.3	1082		MDA SD	93.4	9097		MDA SD	94.5	9491
	Alexa Fluor 488-A+	99	1071		Alexa Fluor 488-A+	99.9	9090		Alexa Fluor 488-A+	99.8	9473
	Mean : Alexa Fluor 488-A	2148			Mean : Alexa Fluor 488-A	2165			Mean : Alexa Fluor 488-A	1547
	Median : Alexa Fluor 488-A	1523			Median : Alexa Fluor 488-A	1758			Median : Alexa Fluor 488-A	1225
	Alexa Fluor 488-A-	1.02	11		Alexa Fluor 488-A-	0.077	7		Alexa Fluor 488-A-	0.19	18
			MEDIAN CALIBRATED WITH MEAN OF MEDIANS OF HIGH Kcl				2360.33
			LEFT	RIGHT
			67.787	37.7913
			64.779	54.5262
			74.481	51.8994
		MEAN	69.0157	48.0723
		SD	4.96633	8.99998
		95%CI	56,67 - 81,35	25,71 - 70,42
			MEDIAN RATIOS OF CALIBRATED DB
			LEFT	RIGHT
			1.41011	1
			1.34753	1
			1.54935	1
			MEDIAN RATIOS OF CALIBRATED DB
			LEFT	RIGHT
			1	0.547575
			1	0.790055
			1	0.751995

## Sheet: Fig 4 Panel D
	HIGH KCL	POOLED LEFT	POOLED RIGHT
Technical Rep 1	3004	1600	892
Technical Rep 2	2554	1529	1287
Technical Rep 3	1523	1758	1225
MEDIAN VALUES	2360.33	1629	1134.67

## Sheet: Extract W2
	3 replicates of Cells treated with Extract W2 Left				3 replicates of Cells treated with Extract W2 Right
		% of events	Number of events			% of events	Number of events
	25-2-21_P2 L1.fcs		15461		25-2-21_P2 R1.fcs		19532
	MDA	11.7	1808		MDA	26.2	5109
	MDA SD	95.7	1731		MDA SD	100	5109
	Alexa Fluor 488-A+	99.5	1723		Alexa Fluor 488-A+	99.3	5072
	Mean : Alexa Fluor 488-A	3018			Mean : Alexa Fluor 488-A	916
	Median : Alexa Fluor 488-A	1884			Median : Alexa Fluor 488-A	755
	Alexa Fluor 488-A-	0.46	8		Alexa Fluor 488-A-	0.72	37
	25-2-21_P2 L2.fcs		10927		25-2-21_P2 R2.fcs		29235
	MDA	9.35	1022		MDA	35.3	10309
	MDA SD	100	1022		MDA SD	100	10309
	Alexa Fluor 488-A+	99.3	1015		Alexa Fluor 488-A+	99.3	10234
	Mean : Alexa Fluor 488-A	3006			Mean : Alexa Fluor 488-A	979
	Median : Alexa Fluor 488-A	1899			Median : Alexa Fluor 488-A	801
	Alexa Fluor 488-A-	0.68	7		Alexa Fluor 488-A-	0.73	75
	25-2-21_P2 L3.fcs		13235		25-2-21_P2 R3.fcs		42119
	MDA	10.6	1398		MDA	22.1	9292
	MDA SD	100	1398		MDA SD	100	9292
	Alexa Fluor 488-A+	99.5	1391		Alexa Fluor 488-A+	99.2	9217
	Mean : Alexa Fluor 488-A	2122			Mean : Alexa Fluor 488-A	899
	Median : Alexa Fluor 488-A	1475			Median : Alexa Fluor 488-A	770
	Alexa Fluor 488-A-	0.5	7		Alexa Fluor 488-A-	0.81	75

## Sheet: Extract W3
	3 replicates of Cells treated with Extract W3 Left				2 replicates of Cells treated with Extract W3 Right
		% of events	Number of events			% of events	Number of events
	25-2-21_P5 L1.fcs		11230		25-2-21_P5 R1.fcs		19514
	MDA	4.09	459		MDA	14.5	2828
	MDA SD	100	459		MDA SD	100	2828
	Alexa Fluor 488-A+	83	381		Alexa Fluor 488-A+	98.9	2798
	Mean : Alexa Fluor 488-A	3337			Mean : Alexa Fluor 488-A	1793
	Median : Alexa Fluor 488-A	2337			Median : Alexa Fluor 488-A	1400
	Alexa Fluor 488-A-	17	78		Alexa Fluor 488-A-	1.06	30
	25-2-21_P5 L2.fcs		2668		25-2-21_P5 R2.fcs		5054
	MDA	5.25	140		MDA	10.8	546
	MDA SD	100	140		MDA SD	100	546
	Alexa Fluor 488-A+	97.1	136		Alexa Fluor 488-A+	100	546
	Mean : Alexa Fluor 488-A	3495			Mean : Alexa Fluor 488-A	1414
	Median : Alexa Fluor 488-A	3052			Median : Alexa Fluor 488-A	1156
	Alexa Fluor 488-A-	2.86	4		Alexa Fluor 488-A-	0	0
	25-2-21_P5 L3.fcs		1967
	MDA	2.64	52
	MDA SD	100	52
	Alexa Fluor 488-A+	100	52
	Mean : Alexa Fluor 488-A	2916
	Median : Alexa Fluor 488-A	1413
	Alexa Fluor 488-A-	0	0

## Sheet: Extract W4
	2 replicates of Cells treated with Extract W4 Left				2 replicates of Cells treated with Extract W4 Right
		% of events	Number of events			% of events	Number of events
	25-2-21_P6 L1.fcs		2212		25-2-21_P6 R1.fcs		2940
	MDA	9.72	215		MDA	9.73	286
	MDA SD	100	215		MDA SD	100	286
	Alexa Fluor 488-A+	100	215		Alexa Fluor 488-A+	95.5	273
	Mean : Alexa Fluor 488-A	2651			Mean : Alexa Fluor 488-A	796
	Median : Alexa Fluor 488-A	2223			Median : Alexa Fluor 488-A	619
	Alexa Fluor 488-A-	0	0		Alexa Fluor 488-A-	4.55	13
	25-2-21_P6 L2.fcs		1333		25-2-21_P6 R2.fcs		3027
	MDA	13	173		MDA	17.6	534
	MDA SD	100	173		MDA SD	100	534
	Alexa Fluor 488-A+	100	173		Alexa Fluor 488-A+	99.6	532
	Mean : Alexa Fluor 488-A	1523			Mean : Alexa Fluor 488-A	1463
	Median : Alexa Fluor 488-A	1278			Median : Alexa Fluor 488-A	1136
	Alexa Fluor 488-A-	0	0		Alexa Fluor 488-A-	0.37	2
